# Supplementary material for: Enhanced early-life nutrition upregulates cholesterol biosynthetic gene expression and Sertoli cell maturation in testes of pre-pubertal Holstein bulls
Source: Sci Rep. 2019 Apr 23;9:6448. doi: 10.1038/s41598-019-42686-w (PMC6478835; doi:10.1038/s41598-019-42686-w)
Supplement: Supplementary file 2 — Dataset 1 [file 41598_2019_42686_MOESM2_ESM.xlsx]

## Sheet: Sheet1
Supplementary dataset 1. List of Ensembl IDs of genes used as background for analysis in DAVID.
Gene ID
ENSBTAG00000020495
ENSBTAG00000047958
ENSBTAG00000003540
ENSBTAG00000035144
ENSBTAG00000038537
ENSBTAG00000038364
ENSBTAG00000000617
ENSBTAG00000047333
ENSBTAG00000011895
ENSBTAG00000018857
ENSBTAG00000008584
ENSBTAG00000000079
ENSBTAG00000047124
ENSBTAG00000046332
ENSBTAG00000004965
ENSBTAG00000017746
ENSBTAG00000008585
ENSBTAG00000018284
ENSBTAG00000008180
ENSBTAG00000017053
ENSBTAG00000034225
ENSBTAG00000010180
ENSBTAG00000004870
ENSBTAG00000027205
ENSBTAG00000048153
ENSBTAG00000018691
ENSBTAG00000039837
ENSBTAG00000038418
ENSBTAG00000004217
ENSBTAG00000026065
ENSBTAG00000047434
ENSBTAG00000045608
ENSBTAG00000010500
ENSBTAG00000031593
ENSBTAG00000006112
ENSBTAG00000020072
ENSBTAG00000014612
ENSBTAG00000002134
ENSBTAG00000014620
ENSBTAG00000046449
ENSBTAG00000009381
ENSBTAG00000002985
ENSBTAG00000009387
ENSBTAG00000002865
ENSBTAG00000002779
ENSBTAG00000010773
ENSBTAG00000024801
ENSBTAG00000010765
ENSBTAG00000022684
ENSBTAG00000010003
ENSBTAG00000009739
ENSBTAG00000047877
ENSBTAG00000035013
ENSBTAG00000023073
ENSBTAG00000021822
ENSBTAG00000011032
ENSBTAG00000011034
ENSBTAG00000004922
ENSBTAG00000007473
ENSBTAG00000007477
ENSBTAG00000010367
ENSBTAG00000008519
ENSBTAG00000048171
ENSBTAG00000045626
ENSBTAG00000023074
ENSBTAG00000034952
ENSBTAG00000046204
ENSBTAG00000045932
ENSBTAG00000007340
ENSBTAG00000027225
ENSBTAG00000046937
ENSBTAG00000047421
ENSBTAG00000039845
ENSBTAG00000047740
ENSBTAG00000046144
ENSBTAG00000039856
ENSBTAG00000047363
ENSBTAG00000023157
ENSBTAG00000047284
ENSBTAG00000045649
ENSBTAG00000033545
ENSBTAG00000034954
ENSBTAG00000025021
ENSBTAG00000010248
ENSBTAG00000048249
ENSBTAG00000046405
ENSBTAG00000038504
ENSBTAG00000035183
ENSBTAG00000004231
ENSBTAG00000046071
ENSBTAG00000000942
ENSBTAG00000013935
ENSBTAG00000014135
ENSBTAG00000014141
ENSBTAG00000014143
ENSBTAG00000014146
ENSBTAG00000014737
ENSBTAG00000000535
ENSBTAG00000005825
ENSBTAG00000021183
ENSBTAG00000004515
ENSBTAG00000020361
ENSBTAG00000015316
ENSBTAG00000000128
ENSBTAG00000017013
ENSBTAG00000004517
ENSBTAG00000046841
ENSBTAG00000017085
ENSBTAG00000000562
ENSBTAG00000047749
ENSBTAG00000000221
ENSBTAG00000015376
ENSBTAG00000017457
ENSBTAG00000000222
ENSBTAG00000008876
ENSBTAG00000034659
ENSBTAG00000013068
ENSBTAG00000013735
ENSBTAG00000021133
ENSBTAG00000009019
ENSBTAG00000013750
ENSBTAG00000002908
ENSBTAG00000020282
ENSBTAG00000001429
ENSBTAG00000013863
ENSBTAG00000015955
ENSBTAG00000015099
ENSBTAG00000015100
ENSBTAG00000016804
ENSBTAG00000012191
ENSBTAG00000002020
ENSBTAG00000000957
ENSBTAG00000047706
ENSBTAG00000007244
ENSBTAG00000002021
ENSBTAG00000020568
ENSBTAG00000003081
ENSBTAG00000001823
ENSBTAG00000034598
ENSBTAG00000007422
ENSBTAG00000008886
ENSBTAG00000000830
ENSBTAG00000009995
ENSBTAG00000011573
ENSBTAG00000000564
ENSBTAG00000013873
ENSBTAG00000016002
ENSBTAG00000010002
ENSBTAG00000015874
ENSBTAG00000003066
ENSBTAG00000034633
ENSBTAG00000018863
ENSBTAG00000044197
ENSBTAG00000015519
ENSBTAG00000008251
ENSBTAG00000013544
ENSBTAG00000015512
ENSBTAG00000006621
ENSBTAG00000023079
ENSBTAG00000006648
ENSBTAG00000013567
ENSBTAG00000018864
ENSBTAG00000035333
ENSBTAG00000004344
ENSBTAG00000002487
ENSBTAG00000034138
ENSBTAG00000014704
ENSBTAG00000026369
ENSBTAG00000013208
ENSBTAG00000013211
ENSBTAG00000010351
ENSBTAG00000005633
ENSBTAG00000006843
ENSBTAG00000005094
ENSBTAG00000018452
ENSBTAG00000018453
ENSBTAG00000010012
ENSBTAG00000003377
ENSBTAG00000018454
ENSBTAG00000027081
ENSBTAG00000008494
ENSBTAG00000034430
ENSBTAG00000044100
ENSBTAG00000013422
ENSBTAG00000017157
ENSBTAG00000003392
ENSBTAG00000017183
ENSBTAG00000009696
ENSBTAG00000015517
ENSBTAG00000047603
ENSBTAG00000000640
ENSBTAG00000007357
ENSBTAG00000016486
ENSBTAG00000002874
ENSBTAG00000047857
ENSBTAG00000008682
ENSBTAG00000015885
ENSBTAG00000006030
ENSBTAG00000012251
ENSBTAG00000011461
ENSBTAG00000011465
ENSBTAG00000018223
ENSBTAG00000017545
ENSBTAG00000015711
ENSBTAG00000014912
ENSBTAG00000001567
ENSBTAG00000017834
ENSBTAG00000013764
ENSBTAG00000007979
ENSBTAG00000020601
ENSBTAG00000014675
ENSBTAG00000001962
ENSBTAG00000014059
ENSBTAG00000034393
ENSBTAG00000012349
ENSBTAG00000021263
ENSBTAG00000009501
ENSBTAG00000011862
ENSBTAG00000035926
ENSBTAG00000003572
ENSBTAG00000017352
ENSBTAG00000046938
ENSBTAG00000009308
ENSBTAG00000001961
ENSBTAG00000008132
ENSBTAG00000043990
ENSBTAG00000047486
ENSBTAG00000026861
ENSBTAG00000020657
ENSBTAG00000007937
ENSBTAG00000018509
ENSBTAG00000012443
ENSBTAG00000010420
ENSBTAG00000008637
ENSBTAG00000005362
ENSBTAG00000048161
ENSBTAG00000005355
ENSBTAG00000018879
ENSBTAG00000008228
ENSBTAG00000044160
ENSBTAG00000022779
ENSBTAG00000008639
ENSBTAG00000045531
ENSBTAG00000018179
ENSBTAG00000047159
ENSBTAG00000021333
ENSBTAG00000025502
ENSBTAG00000007089
ENSBTAG00000021200
ENSBTAG00000009125
ENSBTAG00000010177
ENSBTAG00000011257
ENSBTAG00000048048
ENSBTAG00000010514
ENSBTAG00000016495
ENSBTAG00000006987
ENSBTAG00000000363
ENSBTAG00000034360
ENSBTAG00000004641
ENSBTAG00000005743
ENSBTAG00000019823
ENSBTAG00000002137
ENSBTAG00000010649
ENSBTAG00000007356
ENSBTAG00000013074
ENSBTAG00000007236
ENSBTAG00000016637
ENSBTAG00000003326
ENSBTAG00000008656
ENSBTAG00000000539
ENSBTAG00000012260
ENSBTAG00000016177
ENSBTAG00000027983
ENSBTAG00000011185
ENSBTAG00000000561
ENSBTAG00000011752
ENSBTAG00000040001
ENSBTAG00000002073
ENSBTAG00000046192
ENSBTAG00000024633
ENSBTAG00000022886
ENSBTAG00000027980
ENSBTAG00000006255
ENSBTAG00000026068
ENSBTAG00000038251
ENSBTAG00000034611
ENSBTAG00000009111
ENSBTAG00000034885
ENSBTAG00000026085
ENSBTAG00000017011
ENSBTAG00000039682
ENSBTAG00000004702
ENSBTAG00000024585
ENSBTAG00000011046
ENSBTAG00000001966
ENSBTAG00000011045
ENSBTAG00000018960
ENSBTAG00000014246
ENSBTAG00000047340
ENSBTAG00000014239
ENSBTAG00000021527
ENSBTAG00000021531
ENSBTAG00000010085
ENSBTAG00000038178
ENSBTAG00000001013
ENSBTAG00000020514
ENSBTAG00000018252
ENSBTAG00000010372
ENSBTAG00000046611
ENSBTAG00000021237
ENSBTAG00000018007
ENSBTAG00000010989
ENSBTAG00000002955
ENSBTAG00000010355
ENSBTAG00000006360
ENSBTAG00000018036
ENSBTAG00000013592
ENSBTAG00000033515
ENSBTAG00000001133
ENSBTAG00000044194
ENSBTAG00000046193
ENSBTAG00000025964
ENSBTAG00000013689
ENSBTAG00000018603
ENSBTAG00000007321
ENSBTAG00000020468
ENSBTAG00000012870
ENSBTAG00000044043
ENSBTAG00000045895
ENSBTAG00000025718
ENSBTAG00000012973
ENSBTAG00000011719
ENSBTAG00000002885
ENSBTAG00000012878
ENSBTAG00000022767
ENSBTAG00000009191
ENSBTAG00000016058
ENSBTAG00000045830
ENSBTAG00000045990
ENSBTAG00000012652
ENSBTAG00000024526
ENSBTAG00000014581
ENSBTAG00000013879
ENSBTAG00000015541
ENSBTAG00000014752
ENSBTAG00000008950
ENSBTAG00000008924
ENSBTAG00000020084
ENSBTAG00000003595
ENSBTAG00000000357
ENSBTAG00000015913
ENSBTAG00000000415
ENSBTAG00000014645
ENSBTAG00000046786
ENSBTAG00000009685
ENSBTAG00000015946
ENSBTAG00000017533
ENSBTAG00000018244
ENSBTAG00000016903
ENSBTAG00000018167
ENSBTAG00000000570
ENSBTAG00000016618
ENSBTAG00000023795
ENSBTAG00000017776
ENSBTAG00000016902
ENSBTAG00000002361
ENSBTAG00000016900
ENSBTAG00000003625
ENSBTAG00000047828
ENSBTAG00000015571
ENSBTAG00000018774
ENSBTAG00000023806
ENSBTAG00000047727
ENSBTAG00000005165
ENSBTAG00000015565
ENSBTAG00000009519
ENSBTAG00000015197
ENSBTAG00000002581
ENSBTAG00000017086
ENSBTAG00000006870
ENSBTAG00000009514
ENSBTAG00000019054
ENSBTAG00000008853
ENSBTAG00000044175
ENSBTAG00000046810
ENSBTAG00000034785
ENSBTAG00000034632
ENSBTAG00000022989
ENSBTAG00000020869
ENSBTAG00000012673
ENSBTAG00000017896
ENSBTAG00000009358
ENSBTAG00000001502
ENSBTAG00000009357
ENSBTAG00000014016
ENSBTAG00000016963
ENSBTAG00000046228
ENSBTAG00000043955
ENSBTAG00000000037
ENSBTAG00000012434
ENSBTAG00000010627
ENSBTAG00000001652
ENSBTAG00000005499
ENSBTAG00000038257
ENSBTAG00000034753
ENSBTAG00000010486
ENSBTAG00000012988
ENSBTAG00000045923
ENSBTAG00000044068
ENSBTAG00000010694
ENSBTAG00000021064
ENSBTAG00000045790
ENSBTAG00000009469
ENSBTAG00000003930
ENSBTAG00000009468
ENSBTAG00000027074
ENSBTAG00000016691
ENSBTAG00000005169
ENSBTAG00000036025
ENSBTAG00000047739
ENSBTAG00000010947
ENSBTAG00000012985
ENSBTAG00000004952
ENSBTAG00000043992
ENSBTAG00000046664
ENSBTAG00000017540
ENSBTAG00000008923
ENSBTAG00000009415
ENSBTAG00000047707
ENSBTAG00000046156
ENSBTAG00000020646
ENSBTAG00000009416
ENSBTAG00000008925
ENSBTAG00000015965
ENSBTAG00000009176
ENSBTAG00000034495
ENSBTAG00000003570
ENSBTAG00000019792
ENSBTAG00000010156
ENSBTAG00000004953
ENSBTAG00000003038
ENSBTAG00000009230
ENSBTAG00000016529
ENSBTAG00000003531
ENSBTAG00000020714
ENSBTAG00000018616
ENSBTAG00000001463
ENSBTAG00000007693
ENSBTAG00000003189
ENSBTAG00000003037
ENSBTAG00000008428
ENSBTAG00000008001
ENSBTAG00000011812
ENSBTAG00000003039
ENSBTAG00000003232
ENSBTAG00000035064
ENSBTAG00000019810
ENSBTAG00000012279
ENSBTAG00000037383
ENSBTAG00000005392
ENSBTAG00000008953
ENSBTAG00000016091
ENSBTAG00000012099
ENSBTAG00000004766
ENSBTAG00000008155
ENSBTAG00000047937
ENSBTAG00000023989
ENSBTAG00000008954
ENSBTAG00000019486
ENSBTAG00000005379
ENSBTAG00000005828
ENSBTAG00000044208
ENSBTAG00000015022
ENSBTAG00000027319
ENSBTAG00000012451
ENSBTAG00000045617
ENSBTAG00000013579
ENSBTAG00000016471
ENSBTAG00000008734
ENSBTAG00000015730
ENSBTAG00000013581
ENSBTAG00000000743
ENSBTAG00000006490
ENSBTAG00000000744
ENSBTAG00000011213
ENSBTAG00000048129
ENSBTAG00000011074
ENSBTAG00000033727
ENSBTAG00000012691
ENSBTAG00000017907
ENSBTAG00000018580
ENSBTAG00000021224
ENSBTAG00000007115
ENSBTAG00000021607
ENSBTAG00000004173
ENSBTAG00000047543
ENSBTAG00000035265
ENSBTAG00000019830
ENSBTAG00000009245
ENSBTAG00000021606
ENSBTAG00000019831
ENSBTAG00000000967
ENSBTAG00000005263
ENSBTAG00000003068
ENSBTAG00000007704
ENSBTAG00000017632
ENSBTAG00000017083
ENSBTAG00000036273
ENSBTAG00000017026
ENSBTAG00000016514
ENSBTAG00000039486
ENSBTAG00000005968
ENSBTAG00000021592
ENSBTAG00000014762
ENSBTAG00000000494
ENSBTAG00000002303
ENSBTAG00000007067
ENSBTAG00000047729
ENSBTAG00000019053
ENSBTAG00000001308
ENSBTAG00000004150
ENSBTAG00000007306
ENSBTAG00000016633
ENSBTAG00000006176
ENSBTAG00000045929
ENSBTAG00000004526
ENSBTAG00000007073
ENSBTAG00000000601
ENSBTAG00000001696
ENSBTAG00000005229
ENSBTAG00000024639
ENSBTAG00000016770
ENSBTAG00000017167
ENSBTAG00000040580
ENSBTAG00000001382
ENSBTAG00000002786
ENSBTAG00000004460
ENSBTAG00000007079
ENSBTAG00000004339
ENSBTAG00000000602
ENSBTAG00000019052
ENSBTAG00000012774
ENSBTAG00000036082
ENSBTAG00000006745
ENSBTAG00000047687
ENSBTAG00000027991
ENSBTAG00000008191
ENSBTAG00000016771
ENSBTAG00000001638
ENSBTAG00000015994
ENSBTAG00000007442
ENSBTAG00000020884
ENSBTAG00000023163
ENSBTAG00000005454
ENSBTAG00000008513
ENSBTAG00000020927
ENSBTAG00000045505
ENSBTAG00000017301
ENSBTAG00000018884
ENSBTAG00000010109
ENSBTAG00000024105
ENSBTAG00000020227
ENSBTAG00000012124
ENSBTAG00000033504
ENSBTAG00000001992
ENSBTAG00000013371
ENSBTAG00000034827
ENSBTAG00000015463
ENSBTAG00000002643
ENSBTAG00000022120
ENSBTAG00000002648
ENSBTAG00000001571
ENSBTAG00000025669
ENSBTAG00000016411
ENSBTAG00000004297
ENSBTAG00000012216
ENSBTAG00000002275
ENSBTAG00000016413
ENSBTAG00000016158
ENSBTAG00000007234
ENSBTAG00000012222
ENSBTAG00000047461
ENSBTAG00000019164
ENSBTAG00000014248
ENSBTAG00000019139
ENSBTAG00000001740
ENSBTAG00000014484
ENSBTAG00000002750
ENSBTAG00000016824
ENSBTAG00000010241
ENSBTAG00000026515
ENSBTAG00000010967
ENSBTAG00000021181
ENSBTAG00000010723
ENSBTAG00000034936
ENSBTAG00000016878
ENSBTAG00000034689
ENSBTAG00000003300
ENSBTAG00000013426
ENSBTAG00000019309
ENSBTAG00000016827
ENSBTAG00000034905
ENSBTAG00000024545
ENSBTAG00000021996
ENSBTAG00000006779
ENSBTAG00000018563
ENSBTAG00000027118
ENSBTAG00000019954
ENSBTAG00000003087
ENSBTAG00000016828
ENSBTAG00000000868
ENSBTAG00000033381
ENSBTAG00000046419
ENSBTAG00000002959
ENSBTAG00000013943
ENSBTAG00000016830
ENSBTAG00000019426
ENSBTAG00000045538
ENSBTAG00000033721
ENSBTAG00000006729
ENSBTAG00000024431
ENSBTAG00000015059
ENSBTAG00000008008
ENSBTAG00000013790
ENSBTAG00000003415
ENSBTAG00000008500
ENSBTAG00000014020
ENSBTAG00000018363
ENSBTAG00000017831
ENSBTAG00000013498
ENSBTAG00000001631
ENSBTAG00000001483
ENSBTAG00000003810
ENSBTAG00000001001
ENSBTAG00000011075
ENSBTAG00000009097
ENSBTAG00000007675
ENSBTAG00000010591
ENSBTAG00000024091
ENSBTAG00000006759
ENSBTAG00000044023
ENSBTAG00000011995
ENSBTAG00000034586
ENSBTAG00000001634
ENSBTAG00000046409
ENSBTAG00000019501
ENSBTAG00000034657
ENSBTAG00000016625
ENSBTAG00000039914
ENSBTAG00000010408
ENSBTAG00000008814
ENSBTAG00000012456
ENSBTAG00000012476
ENSBTAG00000001635
ENSBTAG00000010427
ENSBTAG00000019502
ENSBTAG00000027665
ENSBTAG00000000281
ENSBTAG00000037768
ENSBTAG00000008241
ENSBTAG00000008816
ENSBTAG00000014255
ENSBTAG00000017458
ENSBTAG00000015844
ENSBTAG00000048029
ENSBTAG00000003109
ENSBTAG00000002674
ENSBTAG00000001573
ENSBTAG00000000820
ENSBTAG00000011684
ENSBTAG00000003424
ENSBTAG00000015335
ENSBTAG00000043963
ENSBTAG00000006640
ENSBTAG00000001947
ENSBTAG00000019755
ENSBTAG00000016446
ENSBTAG00000010432
ENSBTAG00000015818
ENSBTAG00000017981
ENSBTAG00000045699
ENSBTAG00000020007
ENSBTAG00000013294
ENSBTAG00000008438
ENSBTAG00000027654
ENSBTAG00000001949
ENSBTAG00000020975
ENSBTAG00000016885
ENSBTAG00000006647
ENSBTAG00000017745
ENSBTAG00000017508
ENSBTAG00000038888
ENSBTAG00000045493
ENSBTAG00000016164
ENSBTAG00000047503
ENSBTAG00000012002
ENSBTAG00000007953
ENSBTAG00000000428
ENSBTAG00000004351
ENSBTAG00000011057
ENSBTAG00000010932
ENSBTAG00000013914
ENSBTAG00000020681
ENSBTAG00000014023
ENSBTAG00000015427
ENSBTAG00000046732
ENSBTAG00000010475
ENSBTAG00000020991
ENSBTAG00000002271
ENSBTAG00000008871
ENSBTAG00000040567
ENSBTAG00000009805
ENSBTAG00000009098
ENSBTAG00000014029
ENSBTAG00000048260
ENSBTAG00000025263
ENSBTAG00000033313
ENSBTAG00000014251
ENSBTAG00000005471
ENSBTAG00000010526
ENSBTAG00000004594
ENSBTAG00000045560
ENSBTAG00000030600
ENSBTAG00000003124
ENSBTAG00000001952
ENSBTAG00000013245
ENSBTAG00000034681
ENSBTAG00000004944
ENSBTAG00000015428
ENSBTAG00000040000
ENSBTAG00000017955
ENSBTAG00000010674
ENSBTAG00000033603
ENSBTAG00000038107
ENSBTAG00000004633
ENSBTAG00000036115
ENSBTAG00000015432
ENSBTAG00000011553
ENSBTAG00000035735
ENSBTAG00000001081
ENSBTAG00000006550
ENSBTAG00000006685
ENSBTAG00000022013
ENSBTAG00000000978
ENSBTAG00000017221
ENSBTAG00000006692
ENSBTAG00000033345
ENSBTAG00000011558
ENSBTAG00000015669
ENSBTAG00000007013
ENSBTAG00000007015
ENSBTAG00000001508
ENSBTAG00000015538
ENSBTAG00000002757
ENSBTAG00000024918
ENSBTAG00000001612
ENSBTAG00000015550
ENSBTAG00000002418
ENSBTAG00000013143
ENSBTAG00000015677
ENSBTAG00000020348
ENSBTAG00000047406
ENSBTAG00000020350
ENSBTAG00000015686
ENSBTAG00000016078
ENSBTAG00000018372
ENSBTAG00000017509
ENSBTAG00000019798
ENSBTAG00000013472
ENSBTAG00000034222
ENSBTAG00000039307
ENSBTAG00000016813
ENSBTAG00000019799
ENSBTAG00000007329
ENSBTAG00000006618
ENSBTAG00000015667
ENSBTAG00000009908
ENSBTAG00000015309
ENSBTAG00000014315
ENSBTAG00000013159
ENSBTAG00000015659
ENSBTAG00000027635
ENSBTAG00000013632
ENSBTAG00000000205
ENSBTAG00000002440
ENSBTAG00000009292
ENSBTAG00000034529
ENSBTAG00000034269
ENSBTAG00000038770
ENSBTAG00000016998
ENSBTAG00000015350
ENSBTAG00000034519
ENSBTAG00000006140
ENSBTAG00000019684
ENSBTAG00000040237
ENSBTAG00000019796
ENSBTAG00000018410
ENSBTAG00000020032
ENSBTAG00000039563
ENSBTAG00000018706
ENSBTAG00000004850
ENSBTAG00000009109
ENSBTAG00000007851
ENSBTAG00000006141
ENSBTAG00000027058
ENSBTAG00000018829
ENSBTAG00000021292
ENSBTAG00000018143
ENSBTAG00000005308
ENSBTAG00000008173
ENSBTAG00000038823
ENSBTAG00000020273
ENSBTAG00000021282
ENSBTAG00000008176
ENSBTAG00000010518
ENSBTAG00000011227
ENSBTAG00000038093
ENSBTAG00000035147
ENSBTAG00000035054
ENSBTAG00000016881
ENSBTAG00000014316
ENSBTAG00000002126
ENSBTAG00000001407
ENSBTAG00000024648
ENSBTAG00000001529
ENSBTAG00000027059
ENSBTAG00000017714
ENSBTAG00000020149
ENSBTAG00000004449
ENSBTAG00000013145
ENSBTAG00000009876
ENSBTAG00000009948
ENSBTAG00000039196
ENSBTAG00000017275
ENSBTAG00000019174
ENSBTAG00000026915
ENSBTAG00000020130
ENSBTAG00000020132
ENSBTAG00000007893
ENSBTAG00000014093
ENSBTAG00000035293
ENSBTAG00000018546
ENSBTAG00000047621
ENSBTAG00000019539
ENSBTAG00000026004
ENSBTAG00000015444
ENSBTAG00000006984
ENSBTAG00000010326
ENSBTAG00000012131
ENSBTAG00000002614
ENSBTAG00000002171
ENSBTAG00000035007
ENSBTAG00000007457
ENSBTAG00000046408
ENSBTAG00000015694
ENSBTAG00000027049
ENSBTAG00000015457
ENSBTAG00000035076
ENSBTAG00000023780
ENSBTAG00000002620
ENSBTAG00000005284
ENSBTAG00000024426
ENSBTAG00000001010
ENSBTAG00000025320
ENSBTAG00000023054
ENSBTAG00000007184
ENSBTAG00000004423
ENSBTAG00000010510
ENSBTAG00000004406
ENSBTAG00000015654
ENSBTAG00000018146
ENSBTAG00000034645
ENSBTAG00000020466
ENSBTAG00000046772
ENSBTAG00000047594
ENSBTAG00000016845
ENSBTAG00000015101
ENSBTAG00000037488
ENSBTAG00000048085
ENSBTAG00000047087
ENSBTAG00000015578
ENSBTAG00000021960
ENSBTAG00000012366
ENSBTAG00000012535
ENSBTAG00000008361
ENSBTAG00000037756
ENSBTAG00000006581
ENSBTAG00000021959
ENSBTAG00000015894
ENSBTAG00000037962
ENSBTAG00000008098
ENSBTAG00000007147
ENSBTAG00000018185
ENSBTAG00000004193
ENSBTAG00000044123
ENSBTAG00000044192
ENSBTAG00000038030
ENSBTAG00000045580
ENSBTAG00000014766
ENSBTAG00000017752
ENSBTAG00000027182
ENSBTAG00000025313
ENSBTAG00000006715
ENSBTAG00000016557
ENSBTAG00000033457
ENSBTAG00000038190
ENSBTAG00000017112
ENSBTAG00000037424
ENSBTAG00000021958
ENSBTAG00000017009
ENSBTAG00000014069
ENSBTAG00000021273
ENSBTAG00000020817
ENSBTAG00000000848
ENSBTAG00000047537
ENSBTAG00000027865
ENSBTAG00000020055
ENSBTAG00000004238
ENSBTAG00000016374
ENSBTAG00000016547
ENSBTAG00000019028
ENSBTAG00000021275
ENSBTAG00000011635
ENSBTAG00000005174
ENSBTAG00000025942
ENSBTAG00000027134
ENSBTAG00000002531
ENSBTAG00000003509
ENSBTAG00000034963
ENSBTAG00000014505
ENSBTAG00000012925
ENSBTAG00000003773
ENSBTAG00000010381
ENSBTAG00000010376
ENSBTAG00000000026
ENSBTAG00000035660
ENSBTAG00000013674
ENSBTAG00000008213
ENSBTAG00000005164
ENSBTAG00000004167
ENSBTAG00000005648
ENSBTAG00000004221
ENSBTAG00000002965
ENSBTAG00000034522
ENSBTAG00000002970
ENSBTAG00000023765
ENSBTAG00000048020
ENSBTAG00000039257
ENSBTAG00000038496
ENSBTAG00000019732
ENSBTAG00000006795
ENSBTAG00000014060
ENSBTAG00000018643
ENSBTAG00000035768
ENSBTAG00000008053
ENSBTAG00000012780
ENSBTAG00000003200
ENSBTAG00000016109
ENSBTAG00000019863
ENSBTAG00000027924
ENSBTAG00000008678
ENSBTAG00000039873
ENSBTAG00000019834
ENSBTAG00000021458
ENSBTAG00000003728
ENSBTAG00000014090
ENSBTAG00000019532
ENSBTAG00000047047
ENSBTAG00000012442
ENSBTAG00000018645
ENSBTAG00000015925
ENSBTAG00000003329
ENSBTAG00000003516
ENSBTAG00000003249
ENSBTAG00000046997
ENSBTAG00000020748
ENSBTAG00000020550
ENSBTAG00000017455
ENSBTAG00000005380
ENSBTAG00000023177
ENSBTAG00000011616
ENSBTAG00000019289
ENSBTAG00000000584
ENSBTAG00000012432
ENSBTAG00000018642
ENSBTAG00000012738
ENSBTAG00000004769
ENSBTAG00000019880
ENSBTAG00000015356
ENSBTAG00000001753
ENSBTAG00000002952
ENSBTAG00000005425
ENSBTAG00000037819
ENSBTAG00000020035
ENSBTAG00000023146
ENSBTAG00000012800
ENSBTAG00000001150
ENSBTAG00000011528
ENSBTAG00000005393
ENSBTAG00000018639
ENSBTAG00000003222
ENSBTAG00000002835
ENSBTAG00000005049
ENSBTAG00000018637
ENSBTAG00000019066
ENSBTAG00000026260
ENSBTAG00000004995
ENSBTAG00000000011
ENSBTAG00000047162
ENSBTAG00000045984
ENSBTAG00000012693
ENSBTAG00000033413
ENSBTAG00000012594
ENSBTAG00000024647
ENSBTAG00000003726
ENSBTAG00000004034
ENSBTAG00000005396
ENSBTAG00000024803
ENSBTAG00000014558
ENSBTAG00000048007
ENSBTAG00000000500
ENSBTAG00000014561
ENSBTAG00000000616
ENSBTAG00000017863
ENSBTAG00000018278
ENSBTAG00000040409
ENSBTAG00000016882
ENSBTAG00000007913
ENSBTAG00000020969
ENSBTAG00000001026
ENSBTAG00000018905
ENSBTAG00000001044
ENSBTAG00000040445
ENSBTAG00000020968
ENSBTAG00000046258
ENSBTAG00000009428
ENSBTAG00000004134
ENSBTAG00000009406
ENSBTAG00000002941
ENSBTAG00000020155
ENSBTAG00000039995
ENSBTAG00000000185
ENSBTAG00000015598
ENSBTAG00000034665
ENSBTAG00000033398
ENSBTAG00000005219
ENSBTAG00000019857
ENSBTAG00000038291
ENSBTAG00000047332
ENSBTAG00000009408
ENSBTAG00000002939
ENSBTAG00000000501
ENSBTAG00000019854
ENSBTAG00000046978
ENSBTAG00000013326
ENSBTAG00000024420
ENSBTAG00000020238
ENSBTAG00000018945
ENSBTAG00000046321
ENSBTAG00000040038
ENSBTAG00000033312
ENSBTAG00000016525
ENSBTAG00000013781
ENSBTAG00000013168
ENSBTAG00000021632
ENSBTAG00000016124
ENSBTAG00000016071
ENSBTAG00000046575
ENSBTAG00000007791
ENSBTAG00000003386
ENSBTAG00000013524
ENSBTAG00000003268
ENSBTAG00000021993
ENSBTAG00000004497
ENSBTAG00000039325
ENSBTAG00000018697
ENSBTAG00000001241
ENSBTAG00000034493
ENSBTAG00000024549
ENSBTAG00000004066
ENSBTAG00000047331
ENSBTAG00000034925
ENSBTAG00000020119
ENSBTAG00000008533
ENSBTAG00000019600
ENSBTAG00000006439
ENSBTAG00000012380
ENSBTAG00000000799
ENSBTAG00000003399
ENSBTAG00000010353
ENSBTAG00000044010
ENSBTAG00000006924
ENSBTAG00000002813
ENSBTAG00000021664
ENSBTAG00000001166
ENSBTAG00000043948
ENSBTAG00000011145
ENSBTAG00000016729
ENSBTAG00000010337
ENSBTAG00000001052
ENSBTAG00000000084
ENSBTAG00000001356
ENSBTAG00000000224
ENSBTAG00000025113
ENSBTAG00000016527
ENSBTAG00000002823
ENSBTAG00000011657
ENSBTAG00000019338
ENSBTAG00000015352
ENSBTAG00000033187
ENSBTAG00000014151
ENSBTAG00000035018
ENSBTAG00000008931
ENSBTAG00000012765
ENSBTAG00000021814
ENSBTAG00000002615
ENSBTAG00000015368
ENSBTAG00000012700
ENSBTAG00000011885
ENSBTAG00000048278
ENSBTAG00000046288
ENSBTAG00000020301
ENSBTAG00000020376
ENSBTAG00000019134
ENSBTAG00000000892
ENSBTAG00000007461
ENSBTAG00000010167
ENSBTAG00000001457
ENSBTAG00000010782
ENSBTAG00000004830
ENSBTAG00000016703
ENSBTAG00000009267
ENSBTAG00000014111
ENSBTAG00000016839
ENSBTAG00000019552
ENSBTAG00000001557
ENSBTAG00000016887
ENSBTAG00000020602
ENSBTAG00000020612
ENSBTAG00000037552
ENSBTAG00000010915
ENSBTAG00000021162
ENSBTAG00000019553
ENSBTAG00000014534
ENSBTAG00000018200
ENSBTAG00000014910
ENSBTAG00000024534
ENSBTAG00000047757
ENSBTAG00000003963
ENSBTAG00000046060
ENSBTAG00000040449
ENSBTAG00000044053
ENSBTAG00000019859
ENSBTAG00000027770
ENSBTAG00000008652
ENSBTAG00000004307
ENSBTAG00000038351
ENSBTAG00000000297
ENSBTAG00000045542
ENSBTAG00000015972
ENSBTAG00000013060
ENSBTAG00000020374
ENSBTAG00000009148
ENSBTAG00000015036
ENSBTAG00000017232
ENSBTAG00000001007
ENSBTAG00000019425
ENSBTAG00000016550
ENSBTAG00000010819
ENSBTAG00000013256
ENSBTAG00000019497
ENSBTAG00000011819
ENSBTAG00000047955
ENSBTAG00000008845
ENSBTAG00000010456
ENSBTAG00000046283
ENSBTAG00000008844
ENSBTAG00000003975
ENSBTAG00000001385
ENSBTAG00000035084
ENSBTAG00000010775
ENSBTAG00000011741
ENSBTAG00000001163
ENSBTAG00000011654
ENSBTAG00000005725
ENSBTAG00000010788
ENSBTAG00000016890
ENSBTAG00000018713
ENSBTAG00000002103
ENSBTAG00000011647
ENSBTAG00000001165
ENSBTAG00000015522
ENSBTAG00000017420
ENSBTAG00000027625
ENSBTAG00000021677
ENSBTAG00000048177
ENSBTAG00000027626
ENSBTAG00000021680
ENSBTAG00000038845
ENSBTAG00000019213
ENSBTAG00000011839
ENSBTAG00000034626
ENSBTAG00000018394
ENSBTAG00000017133
ENSBTAG00000044105
ENSBTAG00000021681
ENSBTAG00000006233
ENSBTAG00000000536
ENSBTAG00000003234
ENSBTAG00000016858
ENSBTAG00000015504
ENSBTAG00000021997
ENSBTAG00000003365
ENSBTAG00000000534
ENSBTAG00000013812
ENSBTAG00000001387
ENSBTAG00000009746
ENSBTAG00000010846
ENSBTAG00000046037
ENSBTAG00000001388
ENSBTAG00000013222
ENSBTAG00000007680
ENSBTAG00000016635
ENSBTAG00000007836
ENSBTAG00000005730
ENSBTAG00000011239
ENSBTAG00000047169
ENSBTAG00000013620
ENSBTAG00000034033
ENSBTAG00000010930
ENSBTAG00000018951
ENSBTAG00000018495
ENSBTAG00000002730
ENSBTAG00000034373
ENSBTAG00000007176
ENSBTAG00000033221
ENSBTAG00000010951
ENSBTAG00000045779
ENSBTAG00000004647
ENSBTAG00000034366
ENSBTAG00000027629
ENSBTAG00000022504
ENSBTAG00000005666
ENSBTAG00000024889
ENSBTAG00000019806
ENSBTAG00000019750
ENSBTAG00000045744
ENSBTAG00000013849
ENSBTAG00000004248
ENSBTAG00000018629
ENSBTAG00000019124
ENSBTAG00000014007
ENSBTAG00000021672
ENSBTAG00000001335
ENSBTAG00000022954
ENSBTAG00000012267
ENSBTAG00000001616
ENSBTAG00000037494
ENSBTAG00000044144
ENSBTAG00000047468
ENSBTAG00000004291
ENSBTAG00000011321
ENSBTAG00000013090
ENSBTAG00000012508
ENSBTAG00000016981
ENSBTAG00000017868
ENSBTAG00000013064
ENSBTAG00000034281
ENSBTAG00000012271
ENSBTAG00000010642
ENSBTAG00000035615
ENSBTAG00000044150
ENSBTAG00000019636
ENSBTAG00000010949
ENSBTAG00000009786
ENSBTAG00000012272
ENSBTAG00000008490
ENSBTAG00000016891
ENSBTAG00000020236
ENSBTAG00000008420
ENSBTAG00000047711
ENSBTAG00000004929
ENSBTAG00000001618
ENSBTAG00000046655
ENSBTAG00000002869
ENSBTAG00000018232
ENSBTAG00000010009
ENSBTAG00000021069
ENSBTAG00000006033
ENSBTAG00000001580
ENSBTAG00000002691
ENSBTAG00000022109
ENSBTAG00000017852
ENSBTAG00000040086
ENSBTAG00000006551
ENSBTAG00000020250
ENSBTAG00000033186
ENSBTAG00000010822
ENSBTAG00000003275
ENSBTAG00000010881
ENSBTAG00000006547
ENSBTAG00000015909
ENSBTAG00000000622
ENSBTAG00000011373
ENSBTAG00000014177
ENSBTAG00000010170
ENSBTAG00000010265
ENSBTAG00000021779
ENSBTAG00000018770
ENSBTAG00000007657
ENSBTAG00000001686
ENSBTAG00000035175
ENSBTAG00000005574
ENSBTAG00000013974
ENSBTAG00000016801
ENSBTAG00000008583
ENSBTAG00000003661
ENSBTAG00000015981
ENSBTAG00000018246
ENSBTAG00000005907
ENSBTAG00000012025
ENSBTAG00000047227
ENSBTAG00000005905
ENSBTAG00000001008
ENSBTAG00000018771
ENSBTAG00000016708
ENSBTAG00000013801
ENSBTAG00000016710
ENSBTAG00000010849
ENSBTAG00000003581
ENSBTAG00000010884
ENSBTAG00000021177
ENSBTAG00000003208
ENSBTAG00000035244
ENSBTAG00000011623
ENSBTAG00000008482
ENSBTAG00000046452
ENSBTAG00000007247
ENSBTAG00000018772
ENSBTAG00000047392
ENSBTAG00000038497
ENSBTAG00000021905
ENSBTAG00000046835
ENSBTAG00000048187
ENSBTAG00000016341
ENSBTAG00000004745
ENSBTAG00000021180
ENSBTAG00000001290
ENSBTAG00000021410
ENSBTAG00000021920
ENSBTAG00000034154
ENSBTAG00000039582
ENSBTAG00000034992
ENSBTAG00000003238
ENSBTAG00000006186
ENSBTAG00000016851
ENSBTAG00000034283
ENSBTAG00000010168
ENSBTAG00000009226
ENSBTAG00000009984
ENSBTAG00000009188
ENSBTAG00000002599
ENSBTAG00000009110
ENSBTAG00000000623
ENSBTAG00000009187
ENSBTAG00000016695
ENSBTAG00000015811
ENSBTAG00000017032
ENSBTAG00000001258
ENSBTAG00000015073
ENSBTAG00000005377
ENSBTAG00000020594
ENSBTAG00000011866
ENSBTAG00000004015
ENSBTAG00000014270
ENSBTAG00000005998
ENSBTAG00000006019
ENSBTAG00000034091
ENSBTAG00000034089
ENSBTAG00000047119
ENSBTAG00000018542
ENSBTAG00000009405
ENSBTAG00000045648
ENSBTAG00000001243
ENSBTAG00000046357
ENSBTAG00000012882
ENSBTAG00000010980
ENSBTAG00000012828
ENSBTAG00000001244
ENSBTAG00000012885
ENSBTAG00000014262
ENSBTAG00000012409
ENSBTAG00000003366
ENSBTAG00000048041
ENSBTAG00000012899
ENSBTAG00000012805
ENSBTAG00000024406
ENSBTAG00000006170
ENSBTAG00000045578
ENSBTAG00000009747
ENSBTAG00000021819
ENSBTAG00000000555
ENSBTAG00000046277
ENSBTAG00000007599
ENSBTAG00000005892
ENSBTAG00000011860
ENSBTAG00000027425
ENSBTAG00000025622
ENSBTAG00000019404
ENSBTAG00000010059
ENSBTAG00000000225
ENSBTAG00000000804
ENSBTAG00000015212
ENSBTAG00000011855
ENSBTAG00000005976
ENSBTAG00000043993
ENSBTAG00000006853
ENSBTAG00000001997
ENSBTAG00000011850
ENSBTAG00000018569
ENSBTAG00000004885
ENSBTAG00000003064
ENSBTAG00000000226
ENSBTAG00000017542
ENSBTAG00000007399
ENSBTAG00000007589
ENSBTAG00000019492
ENSBTAG00000010206
ENSBTAG00000011766
ENSBTAG00000006188
ENSBTAG00000034075
ENSBTAG00000010286
ENSBTAG00000008920
ENSBTAG00000015549
ENSBTAG00000019494
ENSBTAG00000020056
ENSBTAG00000014374
ENSBTAG00000017187
ENSBTAG00000007997
ENSBTAG00000014068
ENSBTAG00000017184
ENSBTAG00000003063
ENSBTAG00000005096
ENSBTAG00000005142
ENSBTAG00000025651
ENSBTAG00000034391
ENSBTAG00000005100
ENSBTAG00000003059
ENSBTAG00000000053
ENSBTAG00000032382
ENSBTAG00000009722
ENSBTAG00000017310
ENSBTAG00000005869
ENSBTAG00000010392
ENSBTAG00000001574
ENSBTAG00000021497
ENSBTAG00000035012
ENSBTAG00000009838
ENSBTAG00000012694
ENSBTAG00000020151
ENSBTAG00000020767
ENSBTAG00000005351
ENSBTAG00000010888
ENSBTAG00000005359
ENSBTAG00000040370
ENSBTAG00000015534
ENSBTAG00000004414
ENSBTAG00000011833
ENSBTAG00000020148
ENSBTAG00000046669
ENSBTAG00000019977
ENSBTAG00000011721
ENSBTAG00000021499
ENSBTAG00000010158
ENSBTAG00000000013
ENSBTAG00000010174
ENSBTAG00000011014
ENSBTAG00000034147
ENSBTAG00000044159
ENSBTAG00000008495
ENSBTAG00000020792
ENSBTAG00000014861
ENSBTAG00000000012
ENSBTAG00000046175
ENSBTAG00000006744
ENSBTAG00000014972
ENSBTAG00000007284
ENSBTAG00000016152
ENSBTAG00000000979
ENSBTAG00000013611
ENSBTAG00000008040
ENSBTAG00000016149
ENSBTAG00000008827
ENSBTAG00000014050
ENSBTAG00000019495
ENSBTAG00000000392
ENSBTAG00000012412
ENSBTAG00000000162
ENSBTAG00000007746
ENSBTAG00000000163
ENSBTAG00000034384
ENSBTAG00000023718
ENSBTAG00000018955
ENSBTAG00000016619
ENSBTAG00000015018
ENSBTAG00000001492
ENSBTAG00000009834
ENSBTAG00000018575
ENSBTAG00000014074
ENSBTAG00000034287
ENSBTAG00000017711
ENSBTAG00000038495
ENSBTAG00000017715
ENSBTAG00000013651
ENSBTAG00000027069
ENSBTAG00000017493
ENSBTAG00000047502
ENSBTAG00000006697
ENSBTAG00000016522
ENSBTAG00000010843
ENSBTAG00000047366
ENSBTAG00000005807
ENSBTAG00000005227
ENSBTAG00000014859
ENSBTAG00000014056
ENSBTAG00000016630
ENSBTAG00000007629
ENSBTAG00000004569
ENSBTAG00000008388
ENSBTAG00000016751
ENSBTAG00000010877
ENSBTAG00000045726
ENSBTAG00000016833
ENSBTAG00000007630
ENSBTAG00000019260
ENSBTAG00000000945
ENSBTAG00000020762
ENSBTAG00000011590
ENSBTAG00000019568
ENSBTAG00000011591
ENSBTAG00000012070
ENSBTAG00000034985
ENSBTAG00000003876
ENSBTAG00000016834
ENSBTAG00000040350
ENSBTAG00000021175
ENSBTAG00000047313
ENSBTAG00000043983
ENSBTAG00000003808
ENSBTAG00000020825
ENSBTAG00000006721
ENSBTAG00000020908
ENSBTAG00000013011
ENSBTAG00000001223
ENSBTAG00000044012
ENSBTAG00000023412
ENSBTAG00000012135
ENSBTAG00000033107
ENSBTAG00000000946
ENSBTAG00000007634
ENSBTAG00000004425
ENSBTAG00000016315
ENSBTAG00000003111
ENSBTAG00000003751
ENSBTAG00000021754
ENSBTAG00000008385
ENSBTAG00000012068
ENSBTAG00000003410
ENSBTAG00000003709
ENSBTAG00000003201
ENSBTAG00000014580
ENSBTAG00000003649
ENSBTAG00000009348
ENSBTAG00000009446
ENSBTAG00000021176
ENSBTAG00000047777
ENSBTAG00000010423
ENSBTAG00000034159
ENSBTAG00000009968
ENSBTAG00000003414
ENSBTAG00000046348
ENSBTAG00000047323
ENSBTAG00000001315
ENSBTAG00000008709
ENSBTAG00000022991
ENSBTAG00000016412
ENSBTAG00000034220
ENSBTAG00000010630
ENSBTAG00000019595
ENSBTAG00000009350
ENSBTAG00000005176
ENSBTAG00000004814
ENSBTAG00000019268
ENSBTAG00000008253
ENSBTAG00000014873
ENSBTAG00000024688
ENSBTAG00000016838
ENSBTAG00000033095
ENSBTAG00000044058
ENSBTAG00000010787
ENSBTAG00000018855
ENSBTAG00000032996
ENSBTAG00000014278
ENSBTAG00000002639
ENSBTAG00000018854
ENSBTAG00000001422
ENSBTAG00000014877
ENSBTAG00000006898
ENSBTAG00000002382
ENSBTAG00000021815
ENSBTAG00000000313
ENSBTAG00000039552
ENSBTAG00000002458
ENSBTAG00000004064
ENSBTAG00000013984
ENSBTAG00000017251
ENSBTAG00000000315
ENSBTAG00000004645
ENSBTAG00000020783
ENSBTAG00000002663
ENSBTAG00000043950
ENSBTAG00000033182
ENSBTAG00000010007
ENSBTAG00000017839
ENSBTAG00000018634
ENSBTAG00000010388
ENSBTAG00000033841
ENSBTAG00000008732
ENSBTAG00000015498
ENSBTAG00000025003
ENSBTAG00000004613
ENSBTAG00000004427
ENSBTAG00000045964
ENSBTAG00000020835
ENSBTAG00000021842
ENSBTAG00000004672
ENSBTAG00000020836
ENSBTAG00000005456
ENSBTAG00000011793
ENSBTAG00000025929
ENSBTAG00000047551
ENSBTAG00000001186
ENSBTAG00000013316
ENSBTAG00000009427
ENSBTAG00000046119
ENSBTAG00000015118
ENSBTAG00000002096
ENSBTAG00000019130
ENSBTAG00000038124
ENSBTAG00000000586
ENSBTAG00000015856
ENSBTAG00000047004
ENSBTAG00000015853
ENSBTAG00000033835
ENSBTAG00000040512
ENSBTAG00000018991
ENSBTAG00000017617
ENSBTAG00000012096
ENSBTAG00000009215
ENSBTAG00000048207
ENSBTAG00000033708
ENSBTAG00000018004
ENSBTAG00000003965
ENSBTAG00000009213
ENSBTAG00000000333
ENSBTAG00000009918
ENSBTAG00000015462
ENSBTAG00000009212
ENSBTAG00000017741
ENSBTAG00000020595
ENSBTAG00000018527
ENSBTAG00000044177
ENSBTAG00000024503
ENSBTAG00000006282
ENSBTAG00000000995
ENSBTAG00000011126
ENSBTAG00000012926
ENSBTAG00000021756
ENSBTAG00000000949
ENSBTAG00000044154
ENSBTAG00000040006
ENSBTAG00000000950
ENSBTAG00000021341
ENSBTAG00000037933
ENSBTAG00000025617
ENSBTAG00000002203
ENSBTAG00000013406
ENSBTAG00000044006
ENSBTAG00000008353
ENSBTAG00000033137
ENSBTAG00000016473
ENSBTAG00000045551
ENSBTAG00000016075
ENSBTAG00000020218
ENSBTAG00000016079
ENSBTAG00000010728
ENSBTAG00000034346
ENSBTAG00000002595
ENSBTAG00000010988
ENSBTAG00000013210
ENSBTAG00000002604
ENSBTAG00000034338
ENSBTAG00000020219
ENSBTAG00000017824
ENSBTAG00000021897
ENSBTAG00000007031
ENSBTAG00000016931
ENSBTAG00000004489
ENSBTAG00000010992
ENSBTAG00000046024
ENSBTAG00000000009
ENSBTAG00000018391
ENSBTAG00000021894
ENSBTAG00000012446
ENSBTAG00000003793
ENSBTAG00000012465
ENSBTAG00000009852
ENSBTAG00000012582
ENSBTAG00000034854
ENSBTAG00000003970
ENSBTAG00000014389
ENSBTAG00000019087
ENSBTAG00000021893
ENSBTAG00000011597
ENSBTAG00000019940
ENSBTAG00000038949
ENSBTAG00000019525
ENSBTAG00000000807
ENSBTAG00000021705
ENSBTAG00000009121
ENSBTAG00000002582
ENSBTAG00000017901
ENSBTAG00000012585
ENSBTAG00000020154
ENSBTAG00000004544
ENSBTAG00000020272
ENSBTAG00000020153
ENSBTAG00000045873
ENSBTAG00000007094
ENSBTAG00000034693
ENSBTAG00000020152
ENSBTAG00000047935
ENSBTAG00000043949
ENSBTAG00000020150
ENSBTAG00000020023
ENSBTAG00000023279
ENSBTAG00000010460
ENSBTAG00000000735
ENSBTAG00000017877
ENSBTAG00000000993
ENSBTAG00000026067
ENSBTAG00000017875
ENSBTAG00000004139
ENSBTAG00000012321
ENSBTAG00000006403
ENSBTAG00000015692
ENSBTAG00000048314
ENSBTAG00000012826
ENSBTAG00000026716
ENSBTAG00000007444
ENSBTAG00000002226
ENSBTAG00000017873
ENSBTAG00000011632
ENSBTAG00000019418
ENSBTAG00000014233
ENSBTAG00000016277
ENSBTAG00000038181
ENSBTAG00000020089
ENSBTAG00000012338
ENSBTAG00000017856
ENSBTAG00000014124
ENSBTAG00000011108
ENSBTAG00000017969
ENSBTAG00000047587
ENSBTAG00000020122
ENSBTAG00000013078
ENSBTAG00000043972
ENSBTAG00000007514
ENSBTAG00000012672
ENSBTAG00000014267
ENSBTAG00000012824
ENSBTAG00000002376
ENSBTAG00000033008
ENSBTAG00000004976
ENSBTAG00000010821
ENSBTAG00000000579
ENSBTAG00000005435
ENSBTAG00000047208
ENSBTAG00000021132
ENSBTAG00000017846
ENSBTAG00000012675
ENSBTAG00000012351
ENSBTAG00000018245
ENSBTAG00000006899
ENSBTAG00000032951
ENSBTAG00000020121
ENSBTAG00000020277
ENSBTAG00000047287
ENSBTAG00000022938
ENSBTAG00000014560
ENSBTAG00000001729
ENSBTAG00000008430
ENSBTAG00000003345
ENSBTAG00000000201
ENSBTAG00000000988
ENSBTAG00000001117
ENSBTAG00000002393
ENSBTAG00000015539
ENSBTAG00000034255
ENSBTAG00000021245
ENSBTAG00000001412
ENSBTAG00000014921
ENSBTAG00000026384
ENSBTAG00000002092
ENSBTAG00000000648
ENSBTAG00000017561
ENSBTAG00000000706
ENSBTAG00000033453
ENSBTAG00000013483
ENSBTAG00000000676
ENSBTAG00000005742
ENSBTAG00000020279
ENSBTAG00000006905
ENSBTAG00000007431
ENSBTAG00000000125
ENSBTAG00000027775
ENSBTAG00000001565
ENSBTAG00000006731
ENSBTAG00000011861
ENSBTAG00000014172
ENSBTAG00000005695
ENSBTAG00000000679
ENSBTAG00000017753
ENSBTAG00000005691
ENSBTAG00000004575
ENSBTAG00000014609
ENSBTAG00000016147
ENSBTAG00000004949
ENSBTAG00000015911
ENSBTAG00000000396
ENSBTAG00000019043
ENSBTAG00000004951
ENSBTAG00000016010
ENSBTAG00000000605
ENSBTAG00000045936
ENSBTAG00000002369
ENSBTAG00000016014
ENSBTAG00000045821
ENSBTAG00000012368
ENSBTAG00000011334
ENSBTAG00000000603
ENSBTAG00000000434
ENSBTAG00000000440
ENSBTAG00000000604
ENSBTAG00000014253
ENSBTAG00000020883
ENSBTAG00000018819
ENSBTAG00000010151
ENSBTAG00000018824
ENSBTAG00000019542
ENSBTAG00000008321
ENSBTAG00000023462
ENSBTAG00000019403
ENSBTAG00000008661
ENSBTAG00000022937
ENSBTAG00000002791
ENSBTAG00000017091
ENSBTAG00000013562
ENSBTAG00000019406
ENSBTAG00000012622
ENSBTAG00000046796
ENSBTAG00000020142
ENSBTAG00000005681
ENSBTAG00000013010
ENSBTAG00000026708
ENSBTAG00000002701
ENSBTAG00000014711
ENSBTAG00000012688
ENSBTAG00000010290
ENSBTAG00000046302
ENSBTAG00000008763
ENSBTAG00000023745
ENSBTAG00000010297
ENSBTAG00000010311
ENSBTAG00000002792
ENSBTAG00000045507
ENSBTAG00000045738
ENSBTAG00000012069
ENSBTAG00000012654
ENSBTAG00000033562
ENSBTAG00000011336
ENSBTAG00000010963
ENSBTAG00000045938
ENSBTAG00000010964
ENSBTAG00000005888
ENSBTAG00000035606
ENSBTAG00000015766
ENSBTAG00000019975
ENSBTAG00000043999
ENSBTAG00000000527
ENSBTAG00000048188
ENSBTAG00000009355
ENSBTAG00000007593
ENSBTAG00000006771
ENSBTAG00000026977
ENSBTAG00000000529
ENSBTAG00000018507
ENSBTAG00000014003
ENSBTAG00000026972
ENSBTAG00000012703
ENSBTAG00000011367
ENSBTAG00000004593
ENSBTAG00000047118
ENSBTAG00000018694
ENSBTAG00000012449
ENSBTAG00000017166
ENSBTAG00000008665
ENSBTAG00000040437
ENSBTAG00000019520
ENSBTAG00000046231
ENSBTAG00000021927
ENSBTAG00000003921
ENSBTAG00000002951
ENSBTAG00000003301
ENSBTAG00000002947
ENSBTAG00000015666
ENSBTAG00000003919
ENSBTAG00000010458
ENSBTAG00000046191
ENSBTAG00000004327
ENSBTAG00000002489
ENSBTAG00000021313
ENSBTAG00000011518
ENSBTAG00000017567
ENSBTAG00000003887
ENSBTAG00000019021
ENSBTAG00000012166
ENSBTAG00000034531
ENSBTAG00000025242
ENSBTAG00000012657
ENSBTAG00000017021
ENSBTAG00000035247
ENSBTAG00000007595
ENSBTAG00000003036
ENSBTAG00000008121
ENSBTAG00000047595
ENSBTAG00000033449
ENSBTAG00000004328
ENSBTAG00000036282
ENSBTAG00000014677
ENSBTAG00000034184
ENSBTAG00000010279
ENSBTAG00000047128
ENSBTAG00000009962
ENSBTAG00000003895
ENSBTAG00000009854
ENSBTAG00000012254
ENSBTAG00000012059
ENSBTAG00000009855
ENSBTAG00000010292
ENSBTAG00000013463
ENSBTAG00000003097
ENSBTAG00000017528
ENSBTAG00000026704
ENSBTAG00000026437
ENSBTAG00000000597
ENSBTAG00000023529
ENSBTAG00000014422
ENSBTAG00000046971
ENSBTAG00000020942
ENSBTAG00000020989
ENSBTAG00000015132
ENSBTAG00000010313
ENSBTAG00000000588
ENSBTAG00000010709
ENSBTAG00000012664
ENSBTAG00000001957
ENSBTAG00000012450
ENSBTAG00000001395
ENSBTAG00000004710
ENSBTAG00000001956
ENSBTAG00000005156
ENSBTAG00000020943
ENSBTAG00000016794
ENSBTAG00000011911
ENSBTAG00000002292
ENSBTAG00000001999
ENSBTAG00000005718
ENSBTAG00000002000
ENSBTAG00000047107
ENSBTAG00000047943
ENSBTAG00000046503
ENSBTAG00000033547
ENSBTAG00000018704
ENSBTAG00000000919
ENSBTAG00000018247
ENSBTAG00000025035
ENSBTAG00000016266
[truncated: 17,996 more rows]
