# Supplementary material for: Enhanced early-life nutrition upregulates cholesterol biosynthetic gene expression and Sertoli cell maturation in testes of pre-pubertal Holstein bulls
Source: Sci Rep. 2019 Apr 23;9:6448. doi: 10.1038/s41598-019-42686-w (PMC6478835; doi:10.1038/s41598-019-42686-w)
Supplement: Supplementary file 3 — Dataset 2 [file 41598_2019_42686_MOESM3_ESM.xlsx]

## Sheet: Supplementary File S2. List of 
Supplementary dataset 2. List of DEGs across Low vs High diets at 16 wk, with columns expressing GeneID, GeneName, Status (Up or downregulated), Log2 fold change, Padj (adjusted p value), Biological process, Molecular function and Cellular component.
GeneID	GeneName	Status	Log2FC	Padj	Biological process	Molecular function	Cellular component
ENSBTAG00000003312	CHST15	down	-1.031	0.0016021	hexose biosynthetic process	3'-phosphoadenosine 5'-phosphosulfate binding
ENSBTAG00000021103	SLC35F5	down	-0.921	0.0073225	transport	NA	membrane
ENSBTAG00000018986	ACSL4	down	-1.16	4.68e-08	long-chain fatty acid metabolic process			membrane	integral component of membrane	cytoplasm	mitochondrion	extracellular exosome	lipid particle
ENSBTAG00000021815	STARD13	down	-1.025	0.0156563	endothelial cell migration
ENSBTAG00000020527	IDH1	down	-1.185	0.000549946	oxidation-reduction process			oxidoreductase activity	magnesium ion binding NA
ENSBTAG00000006991	ADH6	down	-1.73	0.00906307	oxidation-reduction process	oxidoreductase activity
ENSBTAG00000001465	P2RY1	down	-0.999	0.0368544	G-protein coupled purinergic nucleotide receptor signaling pathway			G-protein coupled receptor activity	signal transducer activity membrane	integral component of membrane	cell surface	plasma membrane
ENSBTAG00000008109	TMEM97	down	-1.619	6.78e-06	cholesterol homeostasis	NA	plasma membrane
ENSBTAG00000000087	HSD17B12	down	-0.817	0.0386282	extracellular matrix organization
ENSBTAG00000015536	CPNE3	down	-0.576	0.0171923	cellular response to growth factor stimulus			protein serine/threonine kinase activity nucleus	extracellular exosome	cytoplasm	cytosol	plasma membrane	focal adhesion	cell junction
ENSBTAG00000011839	HMGCS1	down	-2.49	2.42e-05	isoprenoid biosynthetic process
ENSBTAG00000016206	MAOA	down	-0.767	0.00896182	oxidation-reduction process
ENSBTAG00000006326	ALDH1L2	down	-0.974	0.0171622	oxidation-reduction process			oxidoreductase activity	oxidoreductase activity	acting on the aldehyde or oxo group of donors	NAD or NADP as acceptor	4-trimethylammoniobutyraldehyde dehydrogenase activity	formyltetrahydrofolate dehydrogenase activity extracellular exosome	cytoplasm	mitochondrion
ENSBTAG00000032719	TFRC	down	-0.891	0.00228836	cellular response to drug			positive regulation of bone resorption	positive regulation of T cell proliferation poly(A) RNA binding	glycoprotein binding	transferrin transmembrane transporter activity	protein homodimerization activity	double-stranded RNA binding extracellular vesicle	recycling endosome	endosome	extracellular space	plasma membrane	cytoplasmic	membrane-bounded vesicle	clathrin-coated pit	HFE-transferrin receptor complex	cell surface	basolateral plasma membrane	extracellular region	integral component of plasma membrane	perinuclear region of cytoplasm	membrane	integral component of membrane	blood microparticle	intracellular membrane-bounded organelle	extracellular exosome	external side of plasma membrane
ENSBTAG00000005678	AACS	down	-1.043	0.00195345	lipid metabolic process
ENSBTAG00000011987	C14orf1	down	-1.398	0.00829074	ergosterol biosynthetic process	protein binding
ENSBTAG00000008731	PRDX3	down	-0.941	0.04839	mitochondrion organization			cellular response to oxidative stress	hydrogen peroxide catabolic process	myeloid cell differentiation	negative regulation of cysteine-type endopeptidase activity involved in apoptotic process	response to lipopolysaccharide	cellular oxidant detoxification	cell redox homeostasis	cellular response to reactive oxygen species	positive regulation of NF-kappaB transcription factor activity	apoptotic process	positive regulation of cell proliferation	maternal placenta development cysteine-type endopeptidase inhibitor activity involved in apoptotic process	antioxidant activity	peroxidase activity	protein C-terminus binding	peroxiredoxin activity	thioredoxin peroxidase activity	kinase binding	oxidoreductase activity	identical protein binding	protein kinase binding myelin sheath	cytoplasm	mitochondrion	IkappaB kinase complex	cytosol	early endosome	extracellular exosome
ENSBTAG00000010564	ELOVL6	down	-1.667	0.000764155	fatty acid elongation			long-chain fatty acid biosynthetic process	unsaturated fatty acid biosynthetic process	fatty acid biosynthetic process	very long-chain fatty acid biosynthetic process	sphingolipid biosynthetic process	fatty acid elongation	lipid metabolic process fatty acid elongase activity	3-oxo-lignoceronyl-CoA synthase activity	transferase activity	transferring acyl groups other than amino-acyl groups	transferase activity	3-oxo-cerotoyl-CoA synthase activity	3-oxo-arachidoyl-CoA synthase activity integral component of endoplasmic reticulum membrane	endoplasmic reticulum	membrane	endoplasmic reticulum membrane	integral component of membrane
ENSBTAG00000046708	PDP2	down	-1.16	0.00661944	protein dephosphorylation	cation binding
ENSBTAG00000008053	WDFY2	down	-0.661	0.0123575	positive regulation of fat cell differentiation
ENSBTAG00000020178	ARSK	down	-1.097	0.000328629	metabolic process	sulfuric ester hydrolase activity
ENSBTAG00000010442	PANK1	down	-1.198	0.00228836	coenzyme A biosynthetic process
ENSBTAG00000032481	DAPL1	down	-1.87	0.0123575	cell differentiation
ENSBTAG00000001992	CYP51A1	down	-1.472	0.00906307	oxidation-reduction process			steroid metabolic process	lipid metabolic process metal ion binding	monooxygenase activity	sterol 14-demethylase activity	iron ion binding	heme binding	oxidoreductase activity	oxidoreductase activity	acting on paired donors	with incorporation or reduction of molecular oxygen integral component of membrane	plasma membrane	endoplasmic reticulum	endoplasmic reticulum membrane	organelle membrane	membrane	intracellular membrane-bounded organelle
ENSBTAG00000022920	RNF128	down	-1.112	0.00799358	protein ubiquitination
ENSBTAG00000020904	JAK3	down	-1.47	0.00228836	intracellular signal transduction			transmembrane receptor protein tyrosine kinase signaling pathway	positive regulation of T cell proliferation	protein phosphorylation	innate immune response transferase activity	kinase activity	protein tyrosine kinase activity	receptor binding	protein phosphatase binding	protein kinase activity	nucleotide binding	non-membrane spanning protein tyrosine kinase activity	ATP binding cytoskeleton	extrinsic component of cytoplasmic side of plasma membrane	membrane
ENSBTAG00000012855	LPL	down	-1.585	4.28e-05	fatty acid biosynthetic process			cholesterol homeostasis	phospholipid metabolic process	lipid catabolic process	response to glucose	very-low-density lipoprotein particle remodeling	lipid metabolic process protein binding	apolipoprotein binding	receptor binding	triglyceride lipase activity	lipoprotein lipase activity	carboxylic ester hydrolase activity	phospholipase activity	heparin binding	hydrolase activity extracellular space	anchored component of membrane	very-low-density lipoprotein particle	extracellular region	plasma membrane	membrane	cell surface	chylomicron	extracellular exosome
ENSBTAG00000000828	CAPN6	down	-1.618	0.00648489	proteolysis
ENSBTAG00000012059	MVD	down	-1.419	0.0073816	isoprenoid biosynthetic process			mevalonate pathway	lipid metabolic process diphosphomevalonate decarboxylase activity	carboxy-lyase activity	lyase activity	protein homodimerization activity	nucleotide binding	ATP binding	Hsp70 protein binding cytosol
ENSBTAG00000017451	TSPAN17	down	-0.996	0.0444813	establishment of protein localization to plasma membrane
ENSBTAG00000012314	LDLR	down	-1.631	0.00799546	negative regulation of gene expression			lipoprotein catabolic process	cholesterol transport	phospholipid transport	cholesterol homeostasis	cholesterol metabolic process	lipid metabolic process	regulation of phosphatidylcholine catabolic process	positive regulation of gene expression	cholesterol import	positive regulation of inflammatory response low-density lipoprotein particle binding	protease binding	very-low-density lipoprotein particle receptor activity	low-density lipoprotein receptor activity	calcium ion binding	glycoprotein binding	identical protein binding endosome	PCSK9-LDLR complex	external side of plasma membrane	clathrin-coated pit	basolateral plasma membrane	apical part of cell	membrane	integral component of membrane	Golgi apparatus	receptor complex	cell surface	late endosome	lysosome	early endosome	multivesicular body	caveola
ENSBTAG00000003068	MSMO1	down	-1.663	0.00241206	oxidation-reduction process
ENSBTAG00000013706	MEGF9	down	-1.311	0.00029374	NA	NA	basement membrane
ENSBTAG00000005069	TM7SF2	down	-1.71	0.0295509	oxidation-reduction process	oxidoreductase activity
ENSBTAG00000016275	AMDHD1	down	-1.934	0.000549946	histidine catabolic process to glutamate and formate			acting on carbon-nitrogen (but not peptide) bonds	in cyclic amides cytoplasm
ENSBTAG00000015249	B4GALT1	down	-0.989	0.0161596	wound healing			epithelial cell development	penetration of zona pellucida	glycoprotein biosynthetic process	extracellular matrix organization	regulation of cellular component movement	branching morphogenesis of an epithelial tube	acute inflammatory response	binding of sperm to zona pellucida	angiogenesis involved in wound healing	development of secondary sexual characteristics	cell adhesion	positive regulation of apoptotic process	oligosaccharide biosynthetic process	positive regulation of epithelial cell proliferation involved in wound healing	negative regulation of cell proliferation	regulation of cell proliferation	carbohydrate metabolic process	protein glycosylation protein binding	transferase activity	N-acetyllactosamine synthase activity	manganese ion binding	lactose synthase activity	transferase activity	transferring glycosyl groups	galactosyltransferase activity	beta-N-acetylglucosaminylglycopeptide beta-1	4-galactosyltransferase activity	metal ion binding	cytoskeletal protein binding	UDP-galactosyltransferase activity integral component of membrane	cell projection	external side of plasma membrane	cell surface	membrane	Golgi trans cisterna	brush border membrane	Golgi cisterna membrane	extracellular space	plasma membrane	desmosome	basolateral plasma membrane	extracellular region
ENSBTAG00000022461	2019-09-10	down	-1.046	0.034857	NA	nucleotide binding
ENSBTAG00000010913	SRXN1	down	-1.36	0.00228836	oxidation-reduction process			acting on a sulfur group of donors cytosol
ENSBTAG00000019612	RNASE4	down	-2.046	8.43e-06	nucleic acid phosphodiester bond hydrolysis	nucleic acid binding
ENSBTAG00000001868	PCYT2	down	-0.971	0.0147524	phospholipid biosynthetic process
ENSBTAG00000011805	PLIN3	down	-0.963	0.0457262	NA	cadherin binding involved in cell-cell adhesion	cell-cell adherens junction
ENSBTAG00000021678	SLC31A1	down	-0.806	0.000896438	cellular copper ion homeostasis
ENSBTAG00000012991	PRUNE2	down	-2.065	3.16e-07	apoptotic process	pyrophosphatase activity	cytoplasm
ENSBTAG00000006036	ERP27	down	-1.447	0.0208991	protein folding
ENSBTAG00000008528	SLC25A1	down	-1.041	0.0147535	transport
ENSBTAG00000012432	FDFT1	down	-1.75	7.64e-05	lipid biosynthetic process
ENSBTAG00000018694	ACSS3	down	-1.32	3.63e-05	metabolic process	catalytic activity	mitochondrion
ENSBTAG00000032148	TMEM117	down	-0.942	0.0386282	NA	NA	endoplasmic reticulum
ENSBTAG00000005498	SQLE	down	-1.848	0.00020756	oxidation-reduction process	monooxygenase activity
ENSBTAG00000007844	CETN2	down	-0.914	0.0026225	nucleotide-excision repair			cell division microtubule binding	metal ion binding	heterotrimeric G-protein binding	G-protein beta/gamma-subunit complex binding	calcium ion binding XPC complex	photoreceptor connecting cilium	cytoplasm	cytoskeleton	intracellular	nucleus	centriole	centrosome	ciliary basal body	cilium
ENSBTAG00000003401	ACTR3	down	-0.795	0.00109026	establishment or maintenance of cell polarity			spindle localization structural constituent of cytoskeleton	actin filament binding	ATP binding membrane	brush border	lamellipodium	focal adhesion	Arp2/3 protein complex	cell-cell junction	extracellular exosome
ENSBTAG00000022733	EPM2AIP1	down	-1.029	3.66e-05	response to insulin
ENSBTAG00000007840	HMGCR	down	-2.527	4.14e-09	isoprenoid biosynthetic process			coenzyme A metabolic process	negative regulation of MAP kinase activity	steroid metabolic process	lipid metabolic process hydroxymethylglutaryl-CoA reductase activity	NADP binding	coenzyme binding	oxidoreductase activity	acting on the CH-OH group of donors	NAD or NADP as acceptor	NADPH binding	hydroxymethylglutaryl-CoA reductase (NADPH) activity	oxidoreductase activity endoplasmic reticulum	endoplasmic reticulum membrane	peroxisomal membrane	membrane	integral component of membrane
ENSBTAG00000016740	ACLY	down	-1.286	0.000345666	oxaloacetate metabolic process			metal ion binding	ATP citrate synthase activity	transferase activity	transferring acyl groups	acyl groups converted into alkyl on transfer	catalytic activity	nucleotide binding	ATP binding nucleoplasm	citrate lyase complex	plasma membrane	cytosol	membrane	cytoplasm	extracellular exosome
ENSBTAG00000011291	DLG3	down	-0.681	0.00648489	receptor localization to synapse			GDP metabolic process phosphatase binding	ubiquitin protein ligase binding	guanylate kinase activity	kinase binding	ionotropic glutamate receptor binding ionotropic glutamate receptor complex	extracellular space	plasma membrane	bicellular tight junction	basolateral plasma membrane	cytoplasm	AMPA glutamate receptor complex	cell-cell junction	postsynaptic density	postsynaptic membrane
ENSBTAG00000021588	SCG2	down	-1.897	0.00811111	positive regulation of endothelial cell proliferation			angiogenesis chemoattractant activity	cytokine activity extracellular region	dense core granule	extracellular space	secretory granule
ENSBTAG00000032515	PLA2R1	down	-1.068	0.0308206	endocytosis			cytokine production	signal transduction carbohydrate binding	phospholipase binding	receptor activity	transmembrane signaling receptor activity extracellular region	membrane	plasma membrane	integral component of membrane	receptor complex	cell surface	integral component of plasma membrane	extracellular exosome
ENSBTAG00000032588	TMEM150C	down	-0.834	0.0444813	NA	NA	integral component of plasma membrane
ENSBTAG00000004075	IDI1	down	-1.312	0.0290088	isoprenoid biosynthetic process	hydrolase activity
ENSBTAG00000021287	SLC16A7	down	-1.096	0.0118459	plasma membrane lactate transport			integral component of membrane
ENSBTAG00000003581	SETD7	down	-0.769	0.0430351	transcription			cellular response to DNA damage stimulus	peptidyl-lysine monomethylation	regulation of histone H3-K9 methylation	methylation	peptidyl-lysine methylation histone-lysine N-methyltransferase activity	protein-lysine N-methyltransferase activity	methyltransferase activity	transferase activity	p53 binding nucleus	chromosome	nucleolus
ENSBTAG00000011793	FDX1	down	-2.562	2.88e-05	hormone biosynthetic process			protein homodimerization activity	2 iron	2 sulfur cluster binding	electron carrier activity	protein C-terminus binding mitochondrial matrix	mitochondrion
ENSBTAG00000006676	FIBIN	down	-1.343	0.0208991	NA	NA	extracellular region
ENSBTAG00000046155	RGN	down	-1.793	0.00210269	positive regulation of ATPase activity			calcium ion binding extracellular region	cytoplasm	nucleus	nucleoplasm
ENSBTAG00000020196	ENPP3	down	-1.67	0.00541733	receptor-mediated endocytosis			nucleotide diphosphatase activity	nucleoside-triphosphate diphosphatase activity	metal ion binding	polysaccharide binding	hydrolase activity	scavenger receptor activity membrane	integral component of membrane	perinuclear region of cytoplasm	extracellular exosome
ENSBTAG00000009231	NSDHL	down	-1.363	0.00541733	hair follicle development			steroid metabolic process	lipid metabolic process 3-beta-hydroxy-delta5-steroid dehydrogenase activity	sterol-4-alpha-carboxylate 3-dehydrogenase (decarboxylating) activity	oxidoreductase activity	oxidoreductase activity	acting on the CH-OH group of donors	NAD or NADP as acceptor membrane	integral component of membrane	intracellular membrane-bounded organelle	endoplasmic reticulum	endoplasmic reticulum membrane	lipid particle
ENSBTAG00000011787	ISCU	down	-0.617	0.0441231	[2Fe-2S] cluster assembly			iron-sulfur cluster binding	4 iron	4 sulfur cluster binding	iron ion binding mitochondrial matrix	cytoplasm	cytosol	mitochondrion
ENSBTAG00000003315	MRPL57	down	-1.155	0.0280842	mitochondrial translation
ENSBTAG00000003358	MCFD2	down	-1.024	0.000174851	NA	calcium ion binding	NA
ENSBTAG00000008103	ALDH1A1	down	-1.443	0.0128828	oxidation-reduction process			oxidoreductase activity extracellular exosome	cytoplasm
ENSBTAG00000012969	DKK2	down	-1.786	0.000221853	multicellular organism development
ENSBTAG00000007273	TF	down	-1.588	0.00142312	cellular iron ion homeostasis			ferric iron transmembrane transporter activity	transferrin receptor binding endocytic vesicle	early endosome	recycling endosome	extracellular exosome	extracellular space	perinuclear region of cytoplasm	cytoplasmic	membrane-bounded vesicle	clathrin-coated pit	cell surface	extrinsic component of external side of plasma membrane	extracellular region	basal plasma membrane	apical plasma membrane	vesicle	blood microparticle	late endosome	HFE-transferrin receptor complex	basal part of cell
ENSBTAG00000012847	FAM129B	down	-1.235	0.00552655	negative regulation of apoptotic process	cadherin binding involved in cell-cell adhesion	cell-cell adherens junction	actin cytoskeleton	nucleolus
ENSBTAG00000010128	NAP1L5	down	-1.859	3.36e-05	nucleosome assembly	NA	nucleus
ENSBTAG00000032366	SLC23A2	down	-0.664	0.0113462	L-ascorbic acid transport			sodium-dependent L-ascorbate transmembrane transporter activity basal plasma membrane	apical plasma membrane	membrane	cytoplasm	plasma membrane	integral component of membrane	basolateral plasma membrane
ENSBTAG00000013303	ACSS2	down	-2.142	2.62e-07	lipid biosynthetic process
ENSBTAG00000009172	BCAT2	down	-1.621	0.000941687	aspartate biosynthetic process			branched-chain amino acid biosynthetic process	isoleucine catabolic process	valine metabolic process	leucine biosynthetic process	branched-chain amino acid catabolic process transferase activity	L-leucine transaminase activity	transaminase activity	catalytic activity	L-isoleucine transaminase activity	branched-chain-amino-acid transaminase activity	pyridoxal phosphate binding	L-valine transaminase activity mitochondrion
ENSBTAG00000013579	SARAF	down	-0.943	0.0171622	ion transport
ENSBTAG00000011885	NNT	down	-0.679	0.0016021	proton transport			NAD binding mitochondrial inner membrane	membrane	integral component of membrane	mitochondrion
ENSBTAG00000012259	PNPO	down	-0.913	0.0251116	oxidation-reduction process			cytoplasm
ENSBTAG00000007739	C19orf60	down	-1.192	0.00930674	NA	NA	NA
ENSBTAG00000005976	HSD17B7	down	-1.413	2.28e-05	oxidation-reduction process
ENSBTAG00000008541	MGST1	down	-1.339	0.0362366	oxidation-reduction process
ENSBTAG00000044126	SNTB1	down	-0.8	0.0420999	NA	structural molecule activity	focal adhesion
ENSBTAG00000014548	FAM129A	down	-0.874	0.0444813	positive regulation of translation
ENSBTAG00000015195	NPC1	down	-0.818	0.0416963	protein glycosylation			cholesterol transport	positive regulation of cholesterol homeostasis	cholesterol homeostasis	negative regulation of macroautophagy	viral entry into host cell	response to drug	membrane raft organization lipid transporter activity	cholesterol binding nuclear envelope	endosome	extracellular exosome	plasma membrane	membrane raft	perinuclear region of cytoplasm	extracellular region	lysosomal membrane	membrane	endoplasmic reticulum	Golgi apparatus	integral component of membrane	integral component of plasma membrane	lysosome	vesicle
ENSBTAG00000000917	BMP1	down	-1.119	0.0449855	proteolysis			zinc ion binding	metalloendopeptidase activity	transforming growth factor beta receptor binding	peptidase activity	metal ion binding	calcium ion binding	hydrolase activity	cytokine activity extracellular space
ENSBTAG00000001835	GJA1	down	-1.541	0.000146248	cell-cell junction organization			response to pH	adult heart development	cell communication by chemical coupling	negative regulation of cell growth	neuron projection morphogenesis	regulation of ventricular cardiac muscle cell membrane depolarization	osteoblast differentiation	regulation of atrial cardiac muscle cell membrane depolarization	protein oligomerization	embryonic digit morphogenesis	cell communication by electrical coupling	regulation of heart contraction	negative regulation of gene expression	positive regulation of I-kappaB kinase/NF-kappaB signaling	regulation of bone remodeling	cell-cell signaling	blood vessel morphogenesis	positive regulation of striated muscle tissue development	embryonic heart tube development	cell communication	ion transmembrane transport	lens development in camera-type eye	heart development	regulation of bone mineralization	ATP transport	signal transduction	negative regulation of cell proliferation	positive regulation of gene expression	positive regulation of osteoblast differentiation	skeletal muscle tissue regeneration	milk ejection	epithelial cell maturation gap junction channel activity involved in cell communication by electrical coupling	scaffold protein binding	ion transmembrane transporter activity	PDZ domain binding	receptor binding	transmembrane transporter activity	signal transducer activity	beta-tubulin binding	gap junction channel activity	SH3 domain binding integral component of membrane	Golgi apparatus
ENSBTAG00000006160	SUOX	down	-1.405	0.000487184	oxidation-reduction process
ENSBTAG00000014889	DCBLD2	down	-0.92	0.000941687	wound healing
ENSBTAG00000002827	ACAT2	down	-1.597	4.33e-05	metabolic process			cytoplasm	mitochondrion	extracellular exosome	nucleolus
ENSBTAG00000009470	CLIC4	down	-0.742	0.00829074	glutathione metabolic process			vacuolar acidification	apoptotic process	chloride transport	regulation of ion transmembrane transport	keratinocyte differentiation	fertilization	cellular response to calcium ion	retina vasculature morphogenesis in camera-type eye	angiogenesis chloride channel activity	voltage-gated ion channel activity	glutathione transferase activity cell-cell junction	membrane	midbody	extracellular exosome	chloride channel complex	plasma membrane	mitochondrion	intracellular	apical part of cell	nucleus	nuclear matrix	cytosol	cytoplasm	centrosome	integral component of membrane	microvillus	cell surface	microtubule cytoskeleton	perinuclear region of cytoplasm
ENSBTAG00000006273	SULT4A1	up	0.92	0.0490005	sulfur compound metabolic process	sulfotransferase activity
ENSBTAG00000016063	DNER	up	1.813	0.0153328	glial cell differentiation			early endosome	dendrite
ENSBTAG00000006159	KCNJ3	up	1.318	0.0370508	ion transport			integral component of membrane
ENSBTAG00000021838	ESRP1	up	1.29	0.0193526	regulation of RNA splicing	nucleic acid binding
[truncated: 22 more columns]
