# Supplementary material for: Enhanced early-life nutrition upregulates cholesterol biosynthetic gene expression and Sertoli cell maturation in testes of pre-pubertal Holstein bulls
Source: Sci Rep. 2019 Apr 23;9:6448. doi: 10.1038/s41598-019-42686-w (PMC6478835; doi:10.1038/s41598-019-42686-w)
Supplement: Supplementary file 4 — Dataset 3 [file 41598_2019_42686_MOESM4_ESM.xlsx]

## Sheet: Sup file S2. Low vs High diet, 
Supplementary dataset 3. List of DEGs across Low vs High diets at 24 wk with columns expressing GeneID, GeneName, Status (Up or downregulated), Log2 fold change, Padj (adjusted p value), Biological process, Molecular function and Cellular component.
GeneID	GeneName	Status	Log2FC	Padj	Biological process	Molecular function	Cellular component
ENSBTAG00000003711	EPAS1	down	-1.154	0.0273423	transcription			iron ion homeostasis	response to oxidative stress	cell maturation	transcription from RNA polymerase II promoter	regulation of heart rate	regulation of transcription from RNA polymerase II promoter in response to oxidative stress	blood vessel remodeling	positive regulation of transcription from RNA polymerase II promoter	cellular response to hypoxia	hemopoiesis	response to hypoxia	visual perception	regulation of transcription	DNA-templated	lung development	erythrocyte differentiation	angiogenesis sequence-specific DNA binding	transcriptional activator activity	RNA polymerase II core promoter proximal region sequence-specific binding	DNA binding	histone acetyltransferase binding	transcription factor activity	sequence-specific DNA binding	protein heterodimerization activity	transcription factor binding	protein dimerization activity	RNA polymerase II transcription factor activity	sequence-specific DNA binding nuclear speck	transcription factor complex	nucleus	cytoplasm
ENSBTAG00000007268	F13A1	down	-1.391	0.0379026	peptide cross-linking
ENSBTAG00000008792	RNASE6	down	-0.89	0.0293833	nucleic acid phosphodiester bond hydrolysis
ENSBTAG00000022288	AMMECR1	down	-1.135	0.00414977	NA	NA	NA
ENSBTAG00000013631	GLUL	down	-0.894	0.0287433	cellular response to starvation			lyase activity	glutamate-ammonia ligase activity	ATP binding cell body	myelin sheath	nucleus	cytoplasm	glial cell projection	mitochondrion	extracellular exosome
ENSBTAG00000039731	RND3	down	-1.233	0.0486139	small GTPase mediated signal transduction	GTP binding	focal adhesion
ENSBTAG00000016762	SLC25A12	down	-0.632	0.00265093	response to calcium ion			L-glutamate transmembrane transporter activity	calcium ion binding myelin sheath	membrane	mitochondrial inner membrane	integral component of membrane	mitochondrion
ENSBTAG00000007262	ZNF536	down	-1.525	8.5e-05	negative regulation of neuron differentiation			RNA polymerase II core promoter proximal region sequence-specific binding	metal ion binding	retinoic acid-responsive element binding	transcription regulatory region DNA binding	RNA polymerase II core promoter proximal region sequence-specific DNA binding nucleus
ENSBTAG00000016867	HSD17B3	down	-1.544	0.00761043	testosterone biosynthetic process
ENSBTAG00000007139	WSB2	down	-0.513	0.0486139	intracellular signal transduction
ENSBTAG00000006326	ALDH1L2	down	-1.458	5.57e-07	oxidation-reduction process			oxidoreductase activity	oxidoreductase activity	acting on the aldehyde or oxo group of donors	NAD or NADP as acceptor	4-trimethylammoniobutyraldehyde dehydrogenase activity	formyltetrahydrofolate dehydrogenase activity extracellular exosome	cytoplasm	mitochondrion
ENSBTAG00000037650	RGAG1	down	-1.183	0.0259936	NA	NA	NA
ENSBTAG00000004007	MCF2	down	-1.213	0.0333758	intracellular signal transduction
ENSBTAG00000000941	PLEKHB2	down	-0.834	0.00230629	regulation of cell differentiation	NA	integral component of membrane
ENSBTAG00000005586	GATM	down	-1.002	0.0257027	creatine biosynthetic process	glycine amidinotransferase activity
ENSBTAG00000009717	FGL2	down	-0.755	0.0220349	proteolysis
ENSBTAG00000032719	TFRC	down	-0.734	0.0180843	cellular response to drug			positive regulation of bone resorption	positive regulation of T cell proliferation poly(A) RNA binding	glycoprotein binding	transferrin transmembrane transporter activity	protein homodimerization activity	double-stranded RNA binding extracellular vesicle	recycling endosome	endosome	extracellular space	plasma membrane	cytoplasmic	membrane-bounded vesicle	clathrin-coated pit	HFE-transferrin receptor complex	cell surface	basolateral plasma membrane	extracellular region	integral component of plasma membrane	perinuclear region of cytoplasm	membrane	integral component of membrane	blood microparticle	intracellular membrane-bounded organelle	extracellular exosome	external side of plasma membrane
ENSBTAG00000002412	CYB5B	down	-0.668	0.0236048	NA	heme binding
ENSBTAG00000020196	ENPP3	down	-2.293	5.26e-06	receptor-mediated endocytosis			nucleotide diphosphatase activity	nucleoside-triphosphate diphosphatase activity	metal ion binding	polysaccharide binding	hydrolase activity	scavenger receptor activity membrane	integral component of membrane	perinuclear region of cytoplasm	extracellular exosome
ENSBTAG00000047502	FKBP5	down	-0.705	0.0257027	protein folding
ENSBTAG00000011070	RTCB	down	-0.895	0.000336604	tRNA splicing			nucleotide binding	metal ion binding	ATP binding	poly(A) RNA binding	vinculin binding tRNA-splicing ligase complex	nuclear envelope	nucleus	cytoplasm	endoplasmic reticulum membrane
ENSBTAG00000001908	DLD	down	-0.994	0.0300027	proteolysis			gastrulation oxidoreductase activity	flavin adenine dinucleotide binding	pyruvate dehydrogenase (NAD+) activity	oxidoreductase activity	acting on a sulfur group of donors	NAD(P) as acceptor	dihydrolipoyl dehydrogenase activity myelin sheath	nucleoplasm	pyruvate dehydrogenase complex	acrosomal matrix	mitochondrion	cilium
ENSBTAG00000009065	MAP3K5	down	-0.963	0.00765629	MAPK cascade			response to endoplasmic reticulum stress	intrinsic apoptotic signaling pathway in response to oxidative stress	p38MAPK cascade	positive regulation of apoptotic process	positive regulation of neuron death	positive regulation of JNK cascade	intrinsic apoptotic signaling pathway in response to endoplasmic reticulum stress	positive regulation of JUN kinase activity	JNK cascade	protein phosphorylation	cellular response to hydrogen peroxide	activation of MAPKK activity MAP kinase kinase kinase activity	protein kinase binding	transferase activity	protein phosphatase binding	protein homodimerization activity	nucleotide binding	magnesium ion binding	protein kinase activity	kinase activity	ATP binding IRE1-TRAF2-ASK1 complex	protein kinase complex
ENSBTAG00000000365	TDP2	down	-0.797	0.0309515	nucleic acid phosphodiester bond hydrolysis			5'-tyrosyl-DNA phosphodiesterase activity	single-stranded DNA binding	tyrosyl-RNA phosphodiesterase activity	nuclease activity PML body	nucleus	cytoplasm	intercellular bridge	nucleolus
ENSBTAG00000010498	SLC40A1	down	-0.668	0.0486139	spleen trabecula formation			multicellular organismal iron ion homeostasis	iron ion transport	positive regulation of transcription from RNA polymerase II promoter	regulation of transcription from RNA polymerase II promoter in response to iron	lymphocyte homeostasis receptor activity	peptide hormone binding	ferrous iron transmembrane transporter activity	iron channel activity	iron ion transmembrane transporter activity plasma membrane	basolateral plasma membrane	intracellular	membrane	integral component of membrane	synaptic vesicle
ENSBTAG00000015539	RAPGEF5	down	-1.132	0.00306123	intracellular signal transduction
ENSBTAG00000005455	USP7	down	-0.395	0.0379026	maintenance of DNA methylation			thiol-dependent ubiquitinyl hydrolase activity	ubiquitin protein ligase binding	p53 binding	transcription factor binding	protein C-terminus binding nucleus	cytosol	nuclear body
ENSBTAG00000000836	KRT8	down	-2.312	1.82e-14	NA	structural molecule activity	intermediate filament
ENSBTAG00000021019	SLC30A4	down	-1.032	0.00934155	cation transport			cytoplasm
ENSBTAG00000015214	CA3	down	-1.547	0.00409157	one-carbon metabolic process	lyase activity
ENSBTAG00000003443	USP46	down	-0.757	0.0277034	righting reflex			thiol-dependent ubiquitin-specific protease activity NA
ENSBTAG00000032829	GHITM	down	-0.643	0.00409157	NA	NA	membrane
ENSBTAG00000037819	SFT2D2	down	-0.624	0.0309515	transport
ENSBTAG00000019002	SLC2A12	down	-1.439	8.5e-05	transport
ENSBTAG00000015829	ENPP5	down	-1.21	0.0203496	metabolic process	catalytic activity	NA
ENSBTAG00000021830	ENPP1	down	-0.847	0.0180843	sequestering of triglyceride			immune response	nucleic acid phosphodiester bond hydrolysis	cellular response to insulin stimulus	metabolic process	negative regulation of insulin receptor signaling pathway	nucleoside triphosphate catabolic process	inorganic diphosphate transport	phosphate-containing compound metabolic process	negative regulation of fat cell differentiation	3'-phosphoadenosine 5'-phosphosulfate metabolic process phosphodiesterase I activity	insulin receptor binding	metal ion binding	polysaccharide binding	catalytic activity	nucleoside-triphosphate diphosphatase activity	nucleic acid binding	hydrolase activity	protein homodimerization activity	scavenger receptor activity	nucleotide diphosphatase activity	ATP binding integral component of membrane	extracellular space	plasma membrane	cell surface	lysosomal membrane	membrane
ENSBTAG00000017832	PDK3	down	-0.728	0.0148103	peptidyl-serine phosphorylation			protein serine/threonine kinase activity	ATP binding mitochondrion
ENSBTAG00000014005	PPIP5K1	down	-0.868	0.00265316	inositol metabolic process			inositol hexakisphosphate 1-kinase activity	inositol hexakisphosphate 5-kinase activity	inositol heptakisphosphate kinase activity	inositol-1	3	4	5	6-pentakisphosphate kinase activity	inositol hexakisphosphate 3-kinase activity	acid phosphatase activity	ATP binding cytosol	membrane	cytoplasm	plasma membrane	nucleoplasm
ENSBTAG00000004739	SLC18A2	down	-1.455	0.00104708	drug transmembrane transport			organic cyclic compound binding membrane	integral component of membrane	chromaffin granule
ENSBTAG00000003265	ADD3	down	-0.646	0.0222986	NA	structural molecule activity	plasma membrane	cell cortex	cytoplasm
ENSBTAG00000021876	WDR72	down	-1.277	0.0129444	enamel mineralization	NA	endosome
ENSBTAG00000007878	ARHGAP22	up	2.195	2.79e-05	positive regulation of GTPase activity
ENSBTAG00000001880	VGLL1	up	2.526	3.8e-11	regulation of transcription
ENSBTAG00000006535	IRS4	up	1.783	5.9e-05	regulation of lipid metabolic process
ENSBTAG00000011173	FAM189A2	up	1.531	0.00265093	NA	NA	membrane
ENSBTAG00000009124	FEZ1	up	1.296	0.0113196	axon guidance
ENSBTAG00000005799	KIRREL	up	1.238	0.00265316	excretion			extracellular exosome	perinuclear region of cytoplasm
ENSBTAG00000006561	RASGEF1B	up	0.734	0.0236048	small GTPase mediated signal transduction
ENSBTAG00000012253	AGO1	up	0.549	0.0330294	positive regulation of NIK/NF-kappaB signaling			positive regulation of gene expression	nuclear-transcribed mRNA catabolic process RNA polymerase II core binding	core promoter binding	poly(A) RNA binding	nucleic acid binding	single-stranded RNA binding	RNA binding	double-stranded RNA binding	transcription regulatory region DNA binding	RNA polymerase II core promoter proximal region sequence-specific DNA binding	miRNA binding cytoplasm	micro-ribonucleoprotein complex	intracellular ribonucleoprotein complex	cytoplasmic mRNA processing body	nucleus	cytosol	polysome	RISC-loading complex	RISC complex
ENSBTAG00000006804	KIRREL3	up	1.35	0.0141519	inter-male aggressive behavior			hippocampus development NA extracellular region	integral component of membrane	membrane	dendritic shaft	plasma membrane	axon	dendrite
ENSBTAG00000004081	FAT3	up	0.869	9.93e-05	homophilic cell adhesion via plasma membrane adhesion molecules
ENSBTAG00000018650	HEPACAM	up	1.319	0.00050859	cell cycle			axon
ENSBTAG00000025181	CCDC85C	up	1.05	0.0355285	cerebral cortex development	NA	apical junction complex
ENSBTAG00000002788	RAB27B	up	1.024	0.0257027	positive regulation of exocytosis			GDP binding melanosome	extracellular exosome	trans-Golgi network transport vesicle	membrane	Golgi apparatus	Golgi stack	multivesicular body membrane	secretory granule
ENSBTAG00000008945	SDSL	up	1.491	0.0222986	NA	pyridoxal phosphate binding	mitochondrion
ENSBTAG00000023792	RPS19	up	0.904	0.0240336	translation			monocyte chemotaxis	rRNA processing	ribosomal small subunit assembly	ribosomal small subunit biogenesis	negative regulation of respiratory burst involved in inflammatory response	nucleolus organization fibroblast growth factor binding	protein homodimerization activity	poly(A) RNA binding	structural constituent of ribosome	protein kinase binding extracellular exosome	ribosome	extracellular matrix	intracellular	cytosol	membrane	cytoplasm	focal adhesion	cytosolic small ribosomal subunit	nucleolus
ENSBTAG00000018539	KLK1	up	1.811	0.00265093	proteolysis	serine-type endopeptidase activity
ENSBTAG00000015926	ABLIM2	up	1.072	0.0236048	transcription
ENSBTAG00000001279	MPP2	up	1.299	0.0287433	NA	NA	NA
ENSBTAG00000017834	PRELP	up	1.819	0.000377536	cell aging	extracellular matrix structural constituent	extracellular matrix
ENSBTAG00000021211	DPT	up	2.16	1.26e-07	negative regulation of cell proliferation
ENSBTAG00000008074	C1QTNF6	up	1.216	0.0282677	protein oligomerization
ENSBTAG00000005321	CADPS	up	0.951	0.0255667	catecholamine secretion
ENSBTAG00000021581	FHOD3	up	1.484	8.5e-05	actin filament network formation
ENSBTAG00000047274	KIF21B	up	0.916	0.00433111	microtubule-based movement	microtubule binding
ENSBTAG00000037907	DSEL	up	0.68	0.000235315	dermatan sulfate metabolic process
ENSBTAG00000012721	HOGA1	up	1.07	0.0164093	glyoxylate metabolic process			lyase activity extracellular exosome	mitochondrion
ENSBTAG00000044146	NPC1L1	up	1.607	0.0366903	lipoprotein metabolic process
ENSBTAG00000019648	RACK1	up	0.909	0.0355285	regulation of establishment of cell polarity			multicellular organism development	positive regulation of proteasomal ubiquitin-dependent protein catabolic process	regulation of protein localization	negative regulation of gene expression	regulation of cell division	regulation of growth	positive regulation of cAMP catabolic process	negative regulation of hydrogen peroxide-induced neuron death	negative regulation of peptidyl-serine phosphorylation	cellular response to growth factor stimulus	translation	negative regulation of protein tyrosine kinase activity	activation of cysteine-type endopeptidase activity involved in apoptotic process	positive regulation of protein phosphorylation	pigmentation	positive regulation of mitochondrial depolarization	negative regulation of cell growth	positive regulation of gastrulation	negative regulation of phagocytosis	positive regulation of GTPase activity	positive regulation of apoptotic process	cell cycle	cellular response to glucose stimulus	positive regulation of cell migration	negative regulation of Wnt signaling pathway	regulation of cell cycle	positive regulation of cyclic-nucleotide phosphodiesterase activity	gastrulation ion channel inhibitor activity	enzyme binding	protein homodimerization activity	protein kinase C binding	poly(A) RNA binding	protein phosphatase binding	protein tyrosine kinase inhibitor activity	cysteine-type endopeptidase activator activity involved in apoptotic process	receptor tyrosine kinase binding	cadherin binding involved in cell-cell adhesion	SH2 domain binding	signaling adaptor activity perikaryon	neuronal cell body	cell projection	perinuclear region of cytoplasm
ENSBTAG00000018644	PDZRN3	up	0.617	0.0222986	protein ubiquitination
ENSBTAG00000019807	COL27A1	up	1	0.00265093	growth plate cartilage chondrocyte development
ENSBTAG00000014955	AMH	up	1.751	0.00585694	gonad development
ENSBTAG00000008576	PLEKHD1	up	1.552	0.0257027	NA	NA	NA
ENSBTAG00000007109	ASB2	up	1.012	0.0379026	protein ubiquitination
ENSBTAG00000008966	TSPAN7	up	1.826	0.000216758	cell surface receptor signaling pathway	NA	integral component of plasma membrane
ENSBTAG00000019175	SOBP	up	1.301	0.00265093	sensory perception of sound
ENSBTAG00000020374	THSD1	up	1.12	0.0257027	NA	NA	membrane
ENSBTAG00000006487	RPS9	up	0.994	0.0257027	translation			membrane	ribosome	cytoplasm	intracellular ribonucleoprotein complex	focal adhesion	cytosolic small ribosomal subunit	extracellular exosome	nucleolus	intracellular
ENSBTAG00000014596	EFHD1	up	0.764	0.0257027	neuron projection development	metal ion binding
ENSBTAG00000008159	ZC2HC1B	up	1.152	0.0293833	NA	metal ion binding	NA
ENSBTAG00000014455	PDZD2	up	0.976	0.000216758	NA	NA	cytoplasm
ENSBTAG00000005581	CCL25	up	1.532	0.0353386	immune response			monocyte chemotaxis	leukocyte migration	cellular response to interleukin-1	chemotaxis	positive regulation of GTPase activity	cellular response to interferon-gamma	chemokine-mediated signaling pathway	cellular response to tumor necrosis factor	lymphocyte chemotaxis chemokine activity	chemokine receptor binding	CCR chemokine receptor binding	CCR10 chemokine receptor binding extracellular space	extracellular region
ENSBTAG00000009461	STYXL1	up	1.091	0.0353386	protein dephosphorylation	protein tyrosine/serine/threonine phosphatase activity	NA
ENSBTAG00000015235	HMCN1	up	0.625	0.0384647	NA	calcium ion binding	extracellular region
ENSBTAG00000034140	MEGF11	up	1.594	0.0200191	NA	NA	membrane
ENSBTAG00000005028	HIRIP3	up	0.816	0.0290342	NA	NA	nucleolus
ENSBTAG00000047062	LRP3	up	1.47	0.0222986	NA	NA	membrane
					UP	DOWN
					41	46
[truncated: 14 more columns]
