# Supplementary material for: Enhanced early-life nutrition upregulates cholesterol biosynthetic gene expression and Sertoli cell maturation in testes of pre-pubertal Holstein bulls
Source: Sci Rep. 2019 Apr 23;9:6448. doi: 10.1038/s41598-019-42686-w (PMC6478835; doi:10.1038/s41598-019-42686-w)
Supplement: Supplementary file 5 — Dataset 4 [file 41598_2019_42686_MOESM5_ESM.xlsx]

## Sheet: Sheet0
Supplementary dataset 4. Upstream regulator analysis using IPA for genes differentially expressed in low vs high diet comparison at 16 wks. Columns include Upstream Regulator, Expression Log Ratio, Molecule Type, Predicted Activation State, Activation z-score (z ≥ 2), p-value of overlap (p< 0.05), Target molecules in dataset and Mechanistic Network.
Upstream Regulator	Expr Log Ratio	Molecule Type	Predicted Activation State	Activation z-score	p-value of overlap	Target molecules in dataset	Mechanistic Network
© 2000-2017 QIAGEN. All rights reserved.
SREBF1		transcription regulator	Inhibited	-4.316	3.3e-23	AACS,ACLY,ACSL4,ACSS2,CYP51A1,ELOVL6,FDFT1,HMGCR,HMGCS1,IDH1,IDI1,LDLR,LPL,MSMO1,MVD,NPC1,NSDHL,SQLE,TF,TM7SF2,TMEM97	38 (12)
SREBF2		transcription regulator	Inhibited	-4.008	2.05e-25	AACS,ACLY,ACSS2,CYP51A1,ELOVL6,FDFT1,HMGCR,HMGCS1,IDH1,IDI1,LDLR,MSMO1,MVD,NSDHL,SQLE,TM7SF2,TMEM97	30 (6)
SCAP		other	Inhibited	-3.948	5.1e-26	AACS,ACLY,ACSL4,ACSS2,CYP51A1,ELOVL6,FDFT1,HMGCR,IDI1,LDLR,MSMO1,MVD,NSDHL,SQLE,TM7SF2,TMEM97	30 (7)
ATP7B		transporter	Inhibited	-3.317	8.24e-18	AACS,ACLY,CYP51A1,ELOVL6,FDFT1,HMGCR,HMGCS1,IDI1,LDLR,MSMO1,SQLE
beta-estradiol		chemical - endogenous mammalian	Inhibited	-2.84	7e-05	CYP51A1,DLG3,FDFT1,GJA1,HMGCR,HMGCS1,HSD17B12,HSD17B7,LDLR,LPL,MAOA,MGST1,MSMO1,NSDHL,PLA2R1,SCG2,SETD7,SQLE,TF,TMEM150C	30 (7)
INSR		kinase	Inhibited	-2.764	1.31e-07	ACSL4,CYP51A1,FDFT1,HMGCR,HMGCS1,IDH1,IDI1,MAOA,MSMO1,MVD,NSDHL,SQLE	20 (3)
Ins1		other	Inhibited	-2.732	6.61e-05	ELOVL6,FDFT1,HMGCR,HMGCS1,LDLR,LPL,RGN,TF	35 (10)
isoquercitrin		chemical drug	Inhibited	-2.63	1.42e-13	ACAT2,CYP51A1,FDFT1,HMGCR,LDLR,MSMO1,SQLE	28 (4)
rosuvastatin		chemical drug	Inhibited	-2.63	5.47e-11	CYP51A1,FDFT1,HMGCR,HMGCS1,IDI1,LDLR,MVD
ezetimibe		chemical drug	Inhibited	-2.626	6.93e-13	CYP51A1,FDFT1,HMGCR,HMGCS1,IDI1,LDLR,MVD	22 (4)
pitavastatin		chemical drug	Inhibited	-2.619	3.66e-12	CYP51A1,FDFT1,HMGCR,HMGCS1,IDI1,MVD,SQLE	23 (3)
PPARG		ligand-dependent nuclear receptor	Inhibited	-2.581	0.000183	ACLY,ACSL4,ELOVL6,HMGCR,IDH1,LDLR,LPL,MGST1,Slc25a1	29 (8)
EGF		growth factor	Inhibited	-2.572	0.00155	ACSL4,B4GALT1,GJA1,HMGCS1,IDH1,IDI1,SCG2,TF
PDGF BB		complex	Inhibited	-2.544	0.000501	ACAT2,DCBLD2,GJA1,HMGCR,HMGCS1,LDLR,MGST1	18 (7)
SIRT2		transcription regulator	Inhibited	-2.449	1.45e-10	AACS,FDFT1,HMGCR,IDI1,MVD,SQLE
AGT		growth factor	Inhibited	-2.408	5.17e-07	ACAT2,FDFT1,FDX1,GJA1,HMGCR,HMGCS1,IDH1,IDI1,LDLR,MGST1,MSMO1,TFRC	35 (12)
lovastatin		chemical drug	Inhibited	-2.403	1.01e-06	ACAT2,FDFT1,HMGCR,HMGCS1,LDLR,MVD,SLC16A7	29 (6)
bucladesine		chemical toxicant	Inhibited	-2.378	8.68e-06	FDX1,HMGCR,JAK3,LDLR,NAP1L5,PLIN3,RGN,SCG2,TF	33 (8)
hydrogen peroxide		chemical - endogenous mammalian	Inhibited	-2.359	0.00027	ACAT2,CYP51A1,FDFT1,HMGCR,ISCU,LDLR,MSMO1,SQLE,TFRC	32 (10)
ESRRA		ligand-dependent nuclear receptor	Inhibited	-2.236	0.000988	CYP51A1,HMGCR,HMGCS1,IDI1,LPL
testosterone		chemical - endogenous mammalian	Inhibited	-2.219	0.0167	CYP51A1,HMGCR,MAOA,MGST1,TF
atorvastatin		chemical drug	Inhibited	-2.196	1.04e-14	CYP51A1,ENPP3,FDFT1,GJA1,HMGCR,HMGCS1,HSD17B7,IDI1,LDLR,LPL,MSMO1,MVD,NSDHL,SQLE,TM7SF2	26 (4)
TO-901317		chemical reagent	Inhibited	-2.173	6.04e-05	ACLY,ELOVL6,FDFT1,HSD17B12,IDH1,LDLR,LPL	33 (12)
NR1H2		ligand-dependent nuclear receptor	Inhibited	-2.075	4.73e-05	ELOVL6,FDFT1,HMGCR,LDLR,LPL	24 (9)
DBI		other	Inhibited	-2	1.59e-07	ACSS2,ELOVL6,HMGCR,SQLE	27 (4)
EGR2		transcription regulator	Inhibited	-2	0.000523	CYP51A1,DLG3,HMGCR,SQLE,TFRC
olanzapine		chemical drug	Inhibited	-2	0.000839	DCBLD2,HMGCR,HMGCS1,LDLR
BDNF		growth factor	Inhibited	-2	0.00241	ELOVL6,HMGCR,HSD17B12,MVD,SLC16A7,TFRC
RAF1		kinase	Inhibited	-2	0.0138	ACAT2,DCBLD2,SLC16A7,SQLE
IL5		cytokine	Inhibited	-2	0.0338	HMGCR,IDI1,SNTB1,TMEM97
IFNAR1		transmembrane receptor	Activated	2	0.00348	HMGCR,HMGCS1,IDI1,SQLE	16 (3)
IFNB1		cytokine	Activated	2	0.00765	HMGCR,HMGCS1,IDI1,RNASE4,SQLE	16 (2)
triamcinolone acetonide		chemical drug	Activated	2	0.0132	DCBLD2,LDLR,MEGF9,SCG2
INSIG2		other	Activated	2.2	3.96e-09	ACLY,ELOVL6,FDFT1,HMGCR,LDLR	28 (5)
CYP51A1	-1.472	enzyme	Activated	2.236	1.71e-09	HMGCR,MSMO1,NSDHL,SQLE,TM7SF2
25-hydroxycholesterol		chemical reagent	Activated	2.366	3.43e-07	ACAT2,ACLY,FDFT1,HMGCR,HMGCS1,LDLR	31 (9)
LMNB1		other	Activated	2.433	4.96e-11	CYP51A1,GJA1,HMGCR,HMGCS1,LDLR,MGST1,MSMO1,SQLE
sterol		chemical - endogenous mammalian	Activated	2.435	1.95e-09	ACLY,ACSS2,FDFT1,HMGCR,IDH1,LDLR	30 (8)
LY294002		chemical - kinase inhibitor	Activated	2.795	0.00153	ACSS2,FDFT1,GJA1,HMGCR,HMGCS1,IDI1,SCG2,SQLE	37 (9)
NPPB		other	Activated	2.8	4.91e-13	ACAT2,FDFT1,FDX1,HMGCR,HMGCS1,IDI1,LDLR,MSMO1
MGEA5		enzyme	Activated	2.828	0.000228	ACSL4,ACSS2,FDFT1,HMGCR,HMGCS1,MSMO1,NSDHL,PLIN3
cholesterol		chemical - endogenous mammalian	Activated	2.864	7.55e-12	ACLY,ACSS2,FDFT1,HMGCR,HMGCS1,IDI1,LDLR,LPL,MSMO1,NSDHL,PCYT2,SQLE,TM7SF2	30 (8)
PD98059		chemical - kinase inhibitor	Activated	3.254	2.52e-05	ACAT2,ACTR3,DCBLD2,GJA1,LDLR,LPL,NPC1,RNASE4,SLC16A7,SQLE,TF
ADRB		group	Activated	3.317	2.95e-11	AACS,ACAT2,CYP51A1,HMGCS1,HSD17B7,IDH1,MSMO1,MVD,NSDHL,PCYT2,SRXN1
POR		enzyme	Activated	3.375	2.21e-21	ACAT2,ACLY,ALDH1A1,CYP51A1,ELOVL6,FDFT1,HMGCR,HMGCS1,HSD17B12,IDI1,LDLR,LPL,MSMO1,MVD,NSDHL,SLC23A2,SQLE,TM7SF2,TMEM97
INSIG1		other	Activated	3.81	2.78e-19	AACS,ACLY,ACSL4,ACSS2,CYP51A1,ELOVL6,FDFT1,HMGCR,HMGCS1,IDI1,LDLR,LPL,PCYT2,SQLE,TM7SF2	30 (7)
